# Supplementary material for: Characterization of novel small non-coding RNAs and their modifications in bladder cancer using an updated small RNA-seq workflow
Source: Front Mol Biosci. 2022 Jul 18;9:887686. doi: 10.3389/fmolb.2022.887686 (PMC9340255; doi:10.3389/fmolb.2022.887686)
Supplement: Supplementary file 2 [file Table1.XLSX]

## Sheet: microRNA_count
name	Patient1	Patient2	Patient3	Patient4	Patient5	Patient6	Patient7	Patient8	Patient9	Patient10	Patient11	Patient12
miR-21-5p	293995	378931	632672	1107050	2724029	128248	1461703	165921	324374	2987195	1416468	50172
miR-10a-5p	219476	240273	10481	54261.5	12300.5	15250.5	7625	17713	807413	1.25608e+06	79911	2324
miR-148a-3p	175092	99667	21708	117205	308576	27117	51345	36549	272509	1561836	207887	14801
let-7g-5p	149854	182292	58415.2	481637	175298	38868.4	281554	71987.2	343210	332058	220370	16444.8
let-7f-5p	141298	181144	48532	304860	158257	95402	194274	120418	759936	440859	298853	28137
miR-200b-3p	127145	222500	47690	202261	124768	53072	121534	48301	453286	543294	297096	11473
miR-26a-5p	105795	95719	39605	216467	83785	19836	126056	17370	97749	182751	43746	7442
miR-200c-3p	97729	124294	37844.5	188121	166758	20357.5	90728.5	14577	112780	156426	60331	7179
let-7a-5p	96281.6	68006.8	20510.6	261374	233856	27350.6	165459	56745	260593	120864	104877	21692.2
miR-205-5p	74638	115261	34549	204323	183946	26909	27265	13646	67495	54335	23544	4272
miR-27b-3p	74544.5	56703.5	114802	144446	104050	36877.3	100459	21666.2	160191	231662	58632.5	5114.17
let-7f-1-5p	70370.7	95679.7	20360.2	126107	77476.5	38429.3	77456.7	56703.3	301141	233997	101134	13610.7
let-7a-2-5p	54717.3	43621.6	10036.1	105462	83949.7	13296	74142	26943.1	109405	69910	39482	8770.03
miR-10b-5p	54162	21309.5	23845	44054.5	17622.5	10837.5	11423	17411	102748	117952	85904	2617
let-7b-5p	41022.3	48336.4	10195.3	137985	133708	11493.8	62203.4	13088.2	114905	35711.2	29583.8	10096.2
let-7i-5p	40823.8	108617	52865.8	187620	219966	27344.1	224395	43411.4	203981	190463	135315	13762
miR-26b-5p	37584.2	56557	9050.67	119803	60897	12555.3	46504.3	7109	46445.7	32347.7	12903.3	4182
miR-200a-3p	31921	96395.5	13144	67802	24027.5	7242	21437	4340	76283.5	177225	27484	2505
miR-191-5p	31491	29860	14092	86851	21775	8100	46010	6637	26451	40690	27398	1676
miR-99b-5p	29922	29167	4470	85795	35277	11635	29057	34658	87298	101229	51012	6451
miR-26a-2-5p	29138	29299	11126	58515	25141.7	9295.33	30211	5861	17653.3	37249.7	6713.67	2596
miR-125a-5p	25673	13733	4221	37008	9105	1301	14095	5094	26993	35729	6845	1487
miR-27a-3p	22356.5	28753.5	19471	45016.5	61760	3768	43224	3949.5	24048	15671.5	6857.5	1544.5
miR-30d-5p	20418	34520	14774	50052	43087.5	11560	23564	21826	91860	114159	92074	3494
miR-143-3p	17529	179898	120074	104454	77863	40700	165759	46652	53409	174433	124458	13425
miR-151a-3p	15565	27133	9124	27007	29760	26310	12622	21935	80207	106160	68129	2892
miR-378a-3p	11551.5	27866.5	6192.9	22025.8	11330	29392	5558.85	3970	12587.4	34877.7	22329.7	953.167
miR-100-5p	10773.5	26176	5754	16386	60942	4312	26364	25882	23677	17778	12004	5636
miR-101-2-3p	10500	22472	16262	11665	16243	11247	3953	3894	21369	65054	17983	928
miR-23a-3p	10195	27157	17373	76276	86949	8685.5	52514	7802.5	22119	13523.5	6111	4760
miR-148b-3p	9791.5	11496	11755	27491.5	38105	19739	17545	16304	70608	149746	84941.5	3141
miR-98-5p	9560.02	12791.3	3770.05	45514.6	30712.5	3504.05	22960.7	8195.3	29539.9	19143.7	10917.2	3127.8
miR-126-3p	9155	19703	33671	86721	48026	2693	78771	9670	13924	48329	23215	2200
miR-30c-5p	8672	4326	2709	14925	4197	770	4902	1030	9807	16490	4920	386
miR-24-1-3p	8019	9945	9391	20819.5	26010.5	2743.67	19092.3	2269	12994.5	6659.5	2796	817
miR-203a-3p	7681	2457	26330	82635	232504	80	4224	2202	80222	2080	14653	4696
miR-103a-3p	7487	19727	14679	17165	24329	7519	11941	1516	12160	27939	14535	593
miR-92a-3p	7454	8120	5153	17239	23924	7104	9229	3795	17263	29684	20948	839
miR-99a-5p	7110	9710.5	777	41267	85909	773	63614	4170	851	2161	6864	1716
miR-221-3p	6192	8890	1448	8064	22118	725	3623	1256	5668	3615	2494	236
miR-3168-5p	6019	5450	5026	2243	1912	4799	1682	4669	3703	1931	983	223
miR-24-3p	6001	7916	7377	17158	21951	3364	17868	1895	9060	4990	1775	1006
let-7e-5p	5687.15	8764.5	1594.9	22482.2	12730	1550.25	15578.1	7892.5	21521	16540.3	10238.1	2621.8
miR-23b-3p	5418	8265.5	12561	32875	22081.5	6625	53811.5	7647	14806	14577	4655	1172
miR-28-3p	5111	4649	2412	5625	7793	6817	2811	531	12083	21183	11993	180
miR-30c-1-5p	4782	5829.67	2665	14364	6444	1697	6609	2132	7745	8943	5516	810
let-7f-2-5p	4548.5	4964	2175.5	6714.5	3117.5	3226.5	6210	5155	20959.5	16445.5	7435	790.167
miR-103a-1-3p	4524	10280	7120	10448	14966	3580.5	7188	1353	4160	10402	5366	200
miR-423-3p	4450	4879	4656	10845	13143	1132	4031	1622	5044	12214	11457	754
miR-25-3p	4249	4137	5036	12340	25727	4457	14996	3958	11710	32859	27289	845
miR-222-3p	4240	3805	725	3467	13140	564	1593	743	7777	5111	4351	211
miR-29a-3p	3997	8851	3353.17	20741.5	9886	1185	12357.7	1046	6059.67	8005	1932	849
miR-361-3p	3769	5796	2265	9271	5437	1897	2952	2199	13211	26154	7336	716
miR-141-3p	3762.5	6344	1606.5	8357.5	2643.5	1090	2357	450	4974	10741	1097	122
miR-93-5p	3692	6659	5014	18548	24042	2372	21095	1276	4573	7269	8905	165
miR-92a-1-3p	3408	2359	2276.67	5503.67	8051	2778.67	3334	1462	4499.33	8205.67	5390.67	406.667
let-7d-5p	3355.64	6528.5	1832	15530.5	9127	2956	14711.3	3890	9191.33	4845	4696.83	1597
miR-199a-2-3p	3332	23003	13796	55828	28761.7	1579	131793	3898	6190	11514	3927	3334
miR-20a-5p	3330	4325	3518	19247	38882	1647	14754	920	2741	6533	6038	308
miR-31-5p	3280.5	11096	40	681	7075	689	587	520	5444	3187	7	433
miR-22-3p	3178	6385	4885	8519	13333	592	9351	376	4069	5133	1020	380
miR-16-1-5p	3174	5434	2302	10071.5	16615	1802	6527	2025	2969	3881	4142	832
miR-374b-5p	3153	3929	2035	9337	8009	1399	3838	1912	10722	18080	19673	1223
miR-429	3021	8089	2404	10708	5530	1138	4469	619	8077	11301	4871	402
miR-1260a-5p	3018.5	3677.5	2980	15288	19746	3097.5	7894.5	6358	11544.5	10361	9565	848
miR-30e-3p	2947.5	4351.5	1181	4140	1904	5122.5	1790	3895.5	12971	18986.5	8783	1244
miR-101-3p	2904	5829	5347	2232	3212	3776	809	831	3976	18305	4497	334
miR-182-5p	2858	9934	6456	3659	7412	24492	2158	3658	11680	9796	29696	1196
miR-181a-2-5p	2814	2341	3589	8860	5836	388	12637	1225	1922	4956	1476	378
miR-30a-5p	2775	13122	6809	11982	4255.5	1597	10858	3171	5767	11572	19059	468
miR-16-5p	2571	5880	2249	7755	15625	2294	3567	801	2966	2445	3883	631
miR-30e-5p	2489	5066	2508	9188	8726	674	4013	699	3438	7392	5566	718
miR-622-3p	2474	2440	1381	7566	2768	321	1337	934	2454	6006	3589	79
miR-29b-1-3p	2392.67	7007.33	861	6478.67	1738	1404	1184.33	1605.67	5300.67	5357.33	611.667	365
miR-423-5p	2182	5173	2826	16344	13852	2383	7301	4770	10135	15536	22647	1259
miR-451a-5p	2168	13626	11107	19222	556256	800	7855	1450	6599	8436	4244	293
miR-30b-5p	2107	7435.33	1698	9418	6205	1902	3450	1499	6099	8983	4253	441
miR-29c-3p	1994.33	5709.67	864.833	4594.83	1254	1034	901	1033.33	3714.67	4507.67	552.333	156
miR-23c-3p	1875	3836	4105	15996	4427.5	2401	15931.5	2570.5	4980	6509.5	1713	848
miR-125b-2-5p	1871.67	4117	2007	12373.7	5559.67	588	17064	1688	2533	1405.67	948	876
let-7c-5p	1830.5	3033.17	293.333	5532.67	13361	698.9	7347	2270.17	2876.17	1943	3359.5	655
miR-200a-5p	1795	3300	1108	1885	2320	2348	2149	825	7815	11542	7200	159
miR-34a-5p	1769	7085	1623	13410	1647	1867	6803	2009	7316	11941	2580	475
miR-152-3p	1626.5	2796	2118	3114.5	15494	805	5962	752	2207	3523	1790.5	535
miR-320a-3p	1626.5	4161	1380.5	6749.5	5063.5	1105	3990.5	633	2797	3619.5	926	332
miR-429-3p	1623.5	4589.5	1004	4339	2139.5	528.5	1691.5	185	3088.5	3848.5	1407.5	246
miR-7-5p	1553	1596	3445	3553	29917	1650	12794	1893	7841	14582	17668	229
miR-135b-5p	1522	161	81	2162	3124	47	540	3	4283	253	78	257
miR-146b-5p	1504.5	1730	4472	14050	17988.5	1323	8404.5	2960	2316	33134.5	1473	1644.5
miR-29b-3p	1485	2359	1562	1260	963	1089	499	610	3354	2127	535	144
miR-10a-3p	1401	1961	66	658	149	15	138	35	840	1762	175	0
miR-183-5p	1385	5442	3599	1666	3227	11426	709	1535	6532	4647	8944	382
miR-17-5p	1364.5	2541.5	2268	11529	22846.5	1539.5	8952	503	1466	1982	2686.5	165
miR-181a-5p	1363	1772	2010	5281	3773	174	8286	525	1188	2176	995	292
miR-210-3p	1351	2021	200	2617	18249	993	630	43	1870	2617	1515	40
miR-877-3p	1337	1879	1977	517	546	1402	228	746	900	531	364	54
miR-455-5p	1304	702	480	1510	8804	89	6641	147	1230	742	1950	215
miR-12113-3p	1297	1120	1191	382	313	588	191	1309	646	276	231	39
miR-128-3p	1255	753	1009	3685	4618	285	2564	1090	4373	4670	4380	166
miR-140-3p	1247	4851	4867	5557	5706	2366	2737	1317	1866	7257	3845	332
miR-145-5p	1113	22049	5829	16623	4956	3423	21965	1373	1509	3201	3613	1028
miR-933-5p	1107	861	1375	504	488	673	336.667	4250	2162	2094	1510	194
miR-185-5p	1087	2293	1515	3892	11005.5	467	4693	978	1937	3406	2915	248
miR-425-5p	1032	3185	1453	6443	4933	939	7325	1182	3448	3592	13822	358
miR-186-5p	1021	3155	1246	5449	5523	559	1798	245	988	1788	763	109
miR-15b-5p	1007.5	903	652	3353.5	6364	650	2781	1056	1768	1821	2257	409
miR-320b-1-3p	985	2325.02	1019.68	3681.58	3451	735	2270	501	1986	2892	798	398
miR-29c-5p	948.5	2328	509	1696	336	855	747	773	1819	1693	742	65
miR-340-5p	909	1358	1804	3278	5774	134	3107	352	1134	3446	2999	54
miR-28-5p	901.333	938	445.333	2644	1859	142.667	2473	140	1285	2154	937	82
miR-107-3p	818	2255	1179	1915	2566	388.5	1480	129	368	1088	762	30
miR-106b-3p	808	1789	1129	1862	4488	3861	1559	387	3045	4833	7810	277
miR-181b-1-5p	776.5	742	598.5	1771.5	2122	66	2545	124	181	665	419	37
miR-7976-5p	772	1074	1097	191	354	685	114	342	450	281	100	40
miR-192-5p	753	2090.5	1564	3615	3475	854.5	4284	2305	2797.5	19438	22746	123
miR-361-5p	732	1509	413	2349	1892	404	1338	463	707	1287	935	158
miR-484	730	554	282	2699	2641	364	1065	1238	1976	1719	1096	262
miR-711-5p	730	7581	568	361	1974	768	203	184	1011	2636	1366	6
miR-96-5p	722	1521	1323	2176	3872	794	1935	153	2310	1720	4204	120
miR-30a-3p	716.5	1091	372	1679.5	171	946.5	809.5	916.5	2577	1164.5	1583	233
miR-200b-5p	713	1486	228	1544	736	567	1246	288	1765	1300	1192	67
miR-374a-5p	661.5	1107.5	923	5131	8184	388	2939	228	1296	1721	1828	250
miR-532-5p	645	2283	1047	1498	2760	3831	902	1639	2820	6230	6173	550
miR-7-3-5p	611.5	617	1121	1219	12572	590	7829	885	1951	6137	4269	81
miR-106b-5p	605	2392	1248	6294	7384	913	5330	509	1894	2544	2838	438
miR-744-5p	599	476	632	1291	2347	353	842	69	657	582	303	10
miR-455-3p	586	612	309	1841	5847	208	8144	489	1169	206	1389	285
let-7d-3p	580	686	457	3581	2118	516	3119	1254	3250	3003	1221	444
miR-224-5p	572	281	282	5617	17697	99	1456	1029	2009	48958	5767	2
miR-1307-3p	564	590	776	1953	1641	359	801	193	476	814	422	86
miR-484-5p	549	668	301	2693	2423	292	1035	895	1778	1614	689	170
miR-199b-5p	545	14613	5136	20999.3	13069	2506	41501	1135	914	8965	3432	1547
miR-574-3p	537	1644	556	3239	2670	518	4632	573	1590	1427	630	0
let-7a-3p	533	165	171	1261	1715	69	1434	173	431	610	635	57
miR-125b-5p	528	2457	1496	6013	3536	284	8751	753	1107	744	654	276
miR-3123-3p	524	617	995	1404	1588	245	1320	348	432	1120	789	29
miR-199b-3p	521	4484	3063	13653	7688	278	36388	731	1019	2855	1113	577
miR-203a-5p	515	530	490	232	644	305	179	928	1039	661	380	40
miR-181b-5p	498	420	315	1008	996	37	1195	2	243	457	151	71
miR-342-3p	488	1095	499	2856	1644	856	1370	501	1217	1346	729	262
miR-221-5p	487	735	240	961	2313	217	599	154	1186	1342	1037	50
miR-199a-2-5p	485	5627	3532	10097.7	7640	763	22906	407	642	1411	731	319
miR-151a-5p	461	1738	562	3132	2078	558.5	1634.5	1751	2917	4805	3437	482
miR-335-3p	456	631	95	1358	3281	508	1387	656	238	1348	7351	55
miR-4468-5p	438	1182	386	736	890	193	405	278	558	473	468	33
miR-126-5p	437	1137	1259	4983	1783	392	2749	368	374	1744	969	237
miR-563-3p	430	846	279	3194	1530	105	1081	1164	2202	1946	773	126
miR-155-5p	426	667	1007	6155	3507	730	3550	1481	104	4459	588	268
miR-128-1-3p	420	302	335	1059	1338	132	868	256	1241	1821	976.5	131
miR-331-3p	416	2285	1126	2107	3301	654	1603	267	600	1168	762	91
miR-99b-3p	412	651	133	562	509	136	112	267	825	1220	879	108
miR-197-3p	404	1088	720	3233	4464	346	1729	1076	2109	1909	2683	586
miR-1248-5p	401	327	382	573	541	415	252	166	188	301	190	1
miR-425-3p	397	1032	227	1191	638	241	550	214	379	343	490	23
miR-369-3p	389	661	347	362	504	174	655	49	51	118	211	0
miR-34c-5p	387	93	112	1593	3284	18	255	51	85	2089	0	0
miR-378h-5p	382.881	977.405	289.452	1009.95	358.214	740.524	314.833	47	219	906.976	735.667	55.8333
miR-181d-5p	379	418	247.5	445.5	231.5	75	479	2	369	464	95	0
miR-149-5p	374	1054	176	1818	5418	328	596	232	3842	1211	1511	168
miR-16-2-3p	370	250	100	641	1546	121	663	196	519	700	1121	0
miR-874-3p	366	621	39	1366	714	226	379	0	583	331	739	21
miR-374a-3p	362	642	439	1591	2988	882	1279	448	1867	3156	3535	133
miR-760-5p	358	416	308	367	417	91.5	289	112	296	955	261	0
miR-27a-5p	348	409	407	151	1232	197	88	1	710	134	617	0
miR-328-3p	348	514	138	1000	411	85	730	252	685	963	148	30
miR-652-3p	347	3385	579	2449	2067	407	967	501	921	1594	728	125
miR-32-5p	330	262	271	815	1538	221	1021	79	148	321	340	42
miR-1269a-3p	329	2	3	0	22	214	9	630	0	1426	318	0
miR-142-5p	329	1477	2317	18901	11907	841	6620	1468	181	3662	514	399
miR-24-2-5p	328	304	463.5	593	1494	134	812	0	532	377	143	1
miR-4521-5p	327	289	464	807	2042	144	278	0	123	358	428	52
miR-199a-5p	323	4158	2063	4947	6003	552	15910	96	459	1090	584	119
miR-625-5p	323	150	165	151	110	154	75	172	69	96	25	14
miR-451a	320	3917	1645	2497	64808	159	643	448	527	1112	586	165
miR-486-5p	318	2086	772	888	14724	96	386	175	860	4257	1369	158
miR-146a-5p	314.5	1549	3526	20527	9692.5	1155	18370.5	4061	247	82580.5	969	600.5
miR-660-5p	311	1140	350	1256	1552	271	794	140	684	926	845	0
miR-339-5p	309	704	256	1142	2365	197	804	109	301	1039	1357	101
miR-181a-2-3p	304	179	116	84	74	48	177	66	692	394	593	0
miR-187-3p	303	2016	567	1618	426	153	516	359	1025	1949	4756	166
miR-8076-5p	294	90	115	52	32	97	35	138	54	94	3	14
miR-708-5p	293	550	188	1386	881	16	3378	2	241	186	395	87
miR-4633-5p	287	110	189	162	177	47	74	203	299	391	30	0
miR-148a-5p	284	195	30	283	707	36	64	0	57	1157	143	0
miR-145-3p	274	2304	993	3636	1332	219	6101	496	567	959	603	100
miR-5100-3p	273	703	430	793	958	412	466	237	653	721	638	0
miR-941	273	128	283	1356	1590	648	503	236	1080	5515	3535	3
miR-10b-3p	269	137	111	324	166	11	184	0	129	112	109	0
miR-598-3p	266	250	209	385	379	4	68	41	419	403	121	89
miR-22-5p	255	341	233	598	737	60	1170	134	228	359	109	3
miR-218-5p	252	1158	636	2389	223	398	2894	151	477	150	1049	40
miR-941-5-3p	248	283	420	1720	1517	492	376	230	673	4618	1198	69
miR-378d-1-3p	240.367	885.85	195.6	716.267	298.267	2612.27	181.7	82.6	969.167	3325	545.767	2.33333
miR-1261-5p	240	97	89	237	460.5	56	120	1	253	375	181	0
miR-92b-3p	238	211	191.333	908.333	1629	224.333	1032	447	381.667	1356.33	495.333	51.3333
miR-505-3p	235	276	125	557	604	131	311	56	488	222	164	0
miR-1269a	234	0	0	0	7	239	0	223	0	453	244	0
miR-127-3p	231	1391	1065	1427	1725	789	2874	972	486	2071	1815	504
miR-218-2-5p	227	1109	533	1729	200	273	2448	565	432	190	716	55
miR-335-5p	227	542	136	1230	464	546	1661	145	132	99	461	2
miR-92a-2-3p	226	85	86	240	319	53	69	4	83	148	36	1
miR-6514-3p	220	193	222	58	52	166	32	57	11	4	64	3
miR-151b-3p	212.667	373	156.667	442	318	111.833	273.5	228	555	728	683	56
miR-19b-2-3p	212	522	387.5	1010	998	551	664	69	454	1512	908	62
miR-378a-5p	201	347	89	693	174	201	205	183	20	390	250	1
miR-15a-5p	189.5	700	396	825.5	1873	348	406	39	75	56	185	2
miR-150-5p	187	1332	1043	11169	956	6273	2436	6058	586	3074	207	1124
miR-365a-3p	186	735	161	1824	2842	178	784	613	592	405	788	230
miR-141-5p	185	243	175	511	561	103	361	0	302	645	589	59
miR-143-5p	183	2125	963	1414	1064	86	2405	1	191	584	642	95
miR-1-3p	181	9935	345	2078	718	1331	16565	464	1784	1210	2188	291
let-7a-3-3p	177.5	107.667	71.5	846.167	1581.5	46.3333	626.5	11	253	117	203	2
miR-31-3p	176	2661	8	51	985	97	34	219	543	229	0	125
miR-330-3p	176	260	131	532	579	39	116	170	587	509	247	1
miR-4448-3p	175	551	228	373	643	152	604	63	96	89	157	126
let-7b-3p	174.5	193	65	602	1193.33	52	638	121	620	288	162	170
miR-139-5p	171	518	151	2113	342	106	1264	285	388	440	482	213
miR-27b-5p	169	184	300	261	381	114	503	116	430	342	155	62
miR-1843-5p	167	245	76	258	86	125	130	147	474	448	188	35
miR-216b-3p	167	95	82	34	51	112	32	230	180	46	108	0
miR-363-3p	166	388	1078	1397	4142	41	1516	208	63	3143	1672	130
miR-7977-5p	166	909	225	308	348	309	130	124	312	272	347	0
let-7a-3-5p	162.167	80.6667	31	176	222.5	96	83.5	1	182.5	198	87.5	5
miR-195-5p	162	1060	484	3456	847	127	7338	598	516	907	465	274
miR-1260b-5p	161.5	194	185	683.5	2095	103.5	661.5	541	825.5	514	345	70
miR-500a-3p	161	684.5	245.5	434	678.5	313	321.5	4	461	952	380	58
miR-29b-2-5p	154	455	68	369	38	93	110	55	74	292	55	15
miR-2392-3p	150	843	400	383	615	173	392	500	539	1529	1165	50
miR-193b-3p	146	2300	137	1260	5304	301	693	223	273	100	498	142
miR-454-3p	145	613	398	1304	2235	204	882	49	317	1232	694	110
miR-140-5p	144	308	484	1497	549	85	1237	172	72	241	261	0
miR-339-3p	143	333	72	306	437	91	292	130	21	181	65	10
miR-365b-3p	143	321	119	1097	2021	132	487	132	199	260	444	108
miR-664a-3p	143	495	60	379	56	38	126	57	556	392	24	0
miR-142-3p	141	326	2067	3397	3864	1436	1683	150	28	1864	70	202
miR-345-5p	140	410	158	255	485	177	435	184	110	230	217	31
miR-542-3p	140	556	395	520	919	658	826	161	208	787	1916	36
miR-582-3p	136	291	318	241	468	440	122	1	366	687	589	0
miR-1275-5p	132	86	10	142	82	19	29	1	67	15	187	0
miR-6128-3p	132	428	93	626	136	257	125	208	244	300	198	8
let-7a-1-5p	130.5	116.833	49.8333	191	166	59	166.167	87	349.667	157.333	41	0
miR-1843-3p	129	212	77	356	85	295	174	295	792	307	679	0
miR-4277-3p	129	3202	188	200	399	298	121	154	167	440	417	62
miR-664-3p	128	339	51	283	47	128	97	101	324	325	2	0
miR-6836-5p	128	312	151	143	273	536	68	44	121	92	285	0
miR-651-5p	126	263	65	358	1101	305	745	88	447	721	304	0
miR-101-1-3p	125	92	93	57	35	57	4	1	79	127	39	0
miR-3615-3p	125	233	240	196	503	115	98	67	148	602	67	27
miR-21-3p	123	223	506	508	1627	140	434	140	79	863	1244	35
miR-6510-3p	122	38	32	290	1505	7	10	0	26	103	870	0
miR-582-5p	119	617	140	517	408	177	359	80	232	175	260	30
miR-1-2-3p	118	5413	273	1284.5	268.5	551	7801	506	1433	921	723	310
miR-107	118	166	273	667	197	13	370	76	83	202	127	126
miR-944	113	164	60	160	1618	28	20	0	195	154	237	0
miR-4497-5p	112	326	122	152	480	424	120	0	222	229	169	32
miR-1248-3p	108	258	122	226	100	228	85	0	175	313	200	0
miR-6131-3p	107	180	143	54	54	46	17	48	84	69	152	0
miR-769-5p	107	330	337	381	610	592	117	11	325	1022	889	12
miR-452-5p	106	236	159	1701	12575	32	664	49	114	3952	557	40
let-7e-3p	105	55	29	317	93	9	166	0	311	222	61	24
miR-3922-3p	105	101	134	31	24	94	5	33	24	5	0	0
miR-138-5p	104	163	19	561	291	83	94	0	26	30	21	1
miR-4791-5p	104	256	61	123	194	230	32	129	93	124	233	0
miR-944-3p	103	134	71	204	1861	50	61	0	223	238	227	0
miR-10395-3p	102	172	64	198	153	1988	174	0	68	295	264	38
miR-619-5p	101	402	191.5	264	334	359	211	78	257	219	268	0
miR-671-3p	98	38	41	88	86	62	44	0	272	478	452	0
miR-675-5p	97	27	23	3267	454	12	921	0	936	22	0	0
miR-196b-5p	91	738	274	1121	1174	273.5	994	55	91	496	240	0
miR-12135-3p	90	572	894	3884	2447.5	211	2528	504	414	2057	1106	25
miR-664-5p	88	221	17	105	14	39	94	48	260	155	21	0
miR-642a-5p	85.5	33	7.5	26.5	23	48.5	0	1	31	1	0	0
miR-1180-3p	85	118	29	329	1572	87	312	1	128	169	660	42
miR-30d-3p	85	178.5	73	153.5	323	44	155.5	1	254	200	1426	220
miR-584-5p	85	293	107	272	450	722	41	478	428	431	329	64
miR-3182-5p	83	92	16	157	1096	21	342	103	22	79	0	17
miR-585-3p	83	433	43	77	12	35	64	62	105	1	93	0
miR-324-3p	81	355	126	389	165	121	224	119	90	121	55	18
miR-410-5p	79	80	18	150	90	16	32	1	79	180	114	0
miR-1285-1-5p	78	152	54.5	172	216	220	95	104	100	200	137	0
miR-9899-5p	78	213	142	117	363	504	67	82	152	178	274	0
miR-591-3p	77	255	52	137	200	339	59	74	326	387	506	60
miR-12136-5p	76	345	175	169	681	161	183	67	62	311	66	15
miR-19b-3p	76	211	188	561	891.5	303	296	41	262.5	361	828	73
miR-7108-3p	76	353	97	202	309.5	558	113	52	182	182	355	29
miR-2110-3p	74	22	33	140	81	15	66	0	76	125	0	0
miR-10399-3p	72	76	75	82	64	61	26	116	249	102	144	0
miR-3613-5p	72	152	77	517	482	49	168	0	110	35	140	26
miR-1291-5p	71	156	119	224	136	26	196	90	178	172	537	0
miR-95-3p	71	171	182	563	2226	36	352	58	335	891	58	0
miR-3195-5p	70	649	264	233	633	541	126	3	91	78	102	0
miR-132-3p	69	186	169	309	455	73	640	2	23	136	4	0
miR-4286-5p	69	593	166	375	418	127	172	67	344	321	50	0
let-7f-1-3p	68	65	48	199	198	55	254	0	90	56	93	0
miR-24-1-5p	68	96	266.5	157	145	106	219	38	85	339	71	0
miR-340-3p	68	39	71	185	277	21	316	131	62	328	40	0
miR-125b-1-5p	66	80	111	241	145	13	420	163	158	51	81	25
miR-590-3p	66	200	97	660	1613	236	352	98	150	399	50	12
miR-181c-3p	65	120	41	73	65	13	80	0	204	16	0	0
miR-138-1-5p	64.5	82.5	15	288	141.5	42.5	62.5	56	100	43	5	0
miR-3159-3p	64	162.5	204.5	128.5	263	268	110	164	98	184	297	0
miR-1307-5p	63	132	89	161	158	42	38	97	84	168	104	0
miR-26b-3p	63	181	28	94	82	51	73	0	62	38	71	0
miR-30c-1-3p	63	86	31	150	67	47	33	61	180	108	0	0
miR-320c-1-3p	63	203.65	67	289.917	187.833	58	223.75	0	135	66.3333	2	45
miR-210-5p	61	83	6	185	245	45	42	0	140	22	94	28
miR-1301-3p	60	184	56	425	658	39	344	129	136	347	241	0
miR-4755-3p	60	1299	142	194	332	247	150	93	89	62	249	30
miR-708-3p	60	125	54	69	103	18	185	2	229	142	348	71
miR-7704-5p	60	235	118	105	381	203	35	50	50	175	108	0
miR-1287-5p	59	81	20	140	54	49	47	1	0	14	23	30
miR-196a-1-5p	58	104	19	117	645.5	25.5	43	0	10	36	0	0
miR-671-5p	58	177	80	250	356.5	61	125	4	59	201	181	0
miR-214-3p	57	1098	503	1760	1472	225	9768	328	170	448	199	217
miR-5691-5p	57	78	148	120	64	106	106	689	203	335	196	11
miR-12136-3p	56	250	199	157	381	340	193	179	189	544	109	65
miR-6789-3p	56	696	214	139	540	519	74	44	91	202	92	30
miR-1296-5p	55	83	90	348	556	42	81	62	46	105	86	19
miR-532-3p	54	264	103	461	356	214	267	115	143	119	361	55
miR-374b-3p	53	28	31	237	401	22	183	0	132	91	380	36
miR-504-5p	53	200	97	436	370	44	212	306	233	273	1954	194
miR-8485-5p	53	126	55	67	73	124	69	28	202	127	120	6
miR-19a-3p	52	62	122	351	704.5	159.5	354	70	45.5	248	151	0
miR-32-3p	52	93	56	169	201	93	292	115	105	168	314	0
miR-3648-2-5p	52	163	45	41	234	112	70	0	43	98	125	10
miR-93-3p	52	111	98	352	198	44	316	84	141	202	151	0
miR-1246-5p	51.5	244.5	253.5	84.5	1204.5	745.5	188	68	151.5	185	683.5	30
miR-130b-5p	51	71	129	311	514	93	393	49	477	232	2159	42
miR-148b-5p	51	146	106	203	265	21	144	0	10	174	68	0
miR-212-5p	51	180	71	95	164	96	112	1	28	142	34	24
miR-324-5p	51	601	170	594	353	183	256	134	99	90	24	42
miR-3614-3p	51	143	27	67	107	59	54	0	42	89	88	0
miR-4454-5p	51	168	81.5	149	272	49	37	3	21	62	6	1
miR-7-1-5p	51	159	151	126	833	52	585	40	90	125	186	42
let-7f-2-3p	49	118.333	66	278.333	144.667	56.6667	122	0	80	161	18	0
miR-193a-5p	49	77	105	202	322	29	142	163	19	73	178	0
miR-130a-3p	48	231	145	475	1216	27	1015	1	164	137	50	25
miR-223-3p	48	220	4909.5	1188	4775	490	343	932	135	704	88	254
miR-26a-1-5p	48	33	44	31	18	18	17	1	26	122	2	1
miR-3133-3p	48	53	68	28	27	56	22	117	45	35	6	0
miR-8485-3p	48	34	14	15	9	69	19	83	31	34	50	6
miR-181b-2-5p	47.5	54	67	173	294.5	9	352	0	11	81	61	47
miR-4531-3p	47	78	32	65	257.5	70	16	45	230	121	462	0
miR-501-3p	47	127.5	34.5	109	142	115	122.5	74	208	314	238	0
miR-6084-5p	47	248	171	70	402	140	15	66	27	134	137	0
miR-9-1-5p	47	1127	65	189	2507	60	2486	70	141	316	1167	26
miR-12125-5p	46	104	86	39	60	68	36	75	23	217	67	8
miR-125a-3p	46	103	16	110	109	30	23	0	21	90	93	0
miR-144-5p	45	220	138	303	6343	12	130	0	71	182	0	0
miR-3195-3p	45	293	145	109	553	320	139	53	132	167	267	45
miR-5701-3-5p	45	135	27	101	107	242	33	65	3	103	46	0
miR-7851-5p	44.5	113	49	99	154	178.5	71	49	30	83	285	0
miR-2110-5p	44	57	42	142	75	26	146	0	191	37	93	14
miR-629-5p	44	247	115	117	663	68	28	0	120	194	469	0
miR-664b-3p	44	115	30	93	45	142	57	1	212	87	52	22
miR-362-5p	43	190	180	396	806	108	487	138	89	301	501	1
miR-379-5p	43	368	194	249	461	182	585	218	160	295	407	4
miR-574-5p	43	161	26	308	342	89	322	65	323	341	49	37
miR-8086-3p	42.5	190.167	59.5	126	95	166.5	75	30	0	26	194	11
miR-135b-3p	42	6	5	13	61	4	0	0	12	0	0	0
miR-30b-3p	42	85	12	108	93	28	106	48	80	96	158	0
miR-421-3p	42	82	64	157	327	57	47	0	0	57	3	1
miR-4255-5p	42	26.6667	21	19	13	27	1	28	38	0	0	25
miR-502-3p	42	171	48	211	303.5	28	191	69	65.5	68	141	0
miR-675-3p	42	2	12	1384	173	3	235	56	180	55	0	21
miR-934	42	331	190	238	12	38	153	42	59	1536	872	37
miR-1270-5p	41	50	26	18	22	33	21	2	20	14	55	1
miR-1469-5p	41	94	51	35	113	89	15	1	79	62	41	11
miR-576-3p	41	103	50	148	503	46	95	0	29	257	105	0
miR-921-5p	41	37	33	63	36	12	23	0	15	116	154	0
miR-1268a-3p	40	92	18	65	104	64	7	0	1	21	49	0
miR-1271-5p	40	24	27	115	141	19	126	89	0	100	1	0
miR-181c-5p	40	114	47	100	33	7	92	0	76	22	0	0
miR-106a-5p	38.5	79.5	112	382	853.5	208	317	71	14	299	163.5	0
miR-194-5p	38	112	147	302	419	33	276	37	92	511	756	37
miR-6820-3p	38	37	27	61	94	18	51	55	20	61	48	0
miR-3135a-3p	37.3333	52	16	54	25	60.8333	15	0	0	113	109	0
miR-1275	37	26	2	50	34	15	23	0	38	13	46	0
miR-4678-5p	37	20	37	15	10	29	3	1	0	2	1	0
miR-4784-5p	37	30	8	47	7	14	16	0	137	70	38	0
miR-181a-3p	36	53	134	218	384	32	244	110	158	617	306	23
miR-23b-5p	36	34	64	83	28	52	55	0	173	77	1	0
miR-342-5p	36	83	10	194	31	52	33	88	173	106	65	0
miR-4496-3p	36	148	114	199	60	43	153	0	122	284	229	12
miR-4787-5p	36	69	6	27	56	19	6	20	2	5	36	0
miR-548e-3p	36	52	51	78	152	26	41	0	87	201	140	0
miR-424-5p	35	254	327	1442	1021	149	4268	113	66	215	664	39
miR-450a-1-5p	35	56	109	332	350	57	1235	104	5	281	635	0
miR-5010-3p	35	32	28	154	179	25	56	0	89	95	125	0
miR-8069-2-3p	35	326	306	277	448	522	128	22	72	78	113	0
miR-877-5p	35	174	41	548	339	84	176	1	100	281	180	0
miR-103a-2-3p	34	78	100	54	102	82	70	54	106	230	22	1
miR-1291-3p	34	49	58	2788	45	25	335	105	362	77	235	16
miR-181a-1-3p	34	57	121	177	216	16	157	7	97	286	83	1
miR-3165-3p	34	3	8	16	164	2	0	0	41	0	0	0
miR-320a-5p	34	214	91	65	536	104.5	34	0	0	47	171	0
miR-424-3p	34	55	124	504	337	21	1653	296	143	222	1286	0
miR-4455-5p	34	32	10	58	553	35	117	47	66	129	265	64
miR-125b-2-3p	33	29	4	75	454	21	26	0	1	11	27	0
miR-144-3p	33	112	176	177	4816	8	157	147	30	49	0	0
miR-196a-5p	33	80	6	64	724	22	13	0	55	1	0	1
miR-29b-2-3p	33	51	39	33	12	24	8	92	131	120	98	0
miR-3976-5p	33	157	39	38	157	93	63	0	19	156	48	0
miR-450b-5p	33	140	217	261	813	421	1030	189	171	367	3002	0
miR-493-5p	33	111	184	299	462	112	1851	165	263	419	475	106
miR-499a-5p	33	57	31	142	101	9	164	0	57	137	79	0
miR-934-5p	33	228	146	253	15	63	310	81	55	961	823	17
miR-10400-5p	32	171	49	24	236	51	1	0	58	100	36	0
miR-330-5p	32	87	47	142	140	3	142	2	27	142	3	0
miR-4449-3p	32	116	48	70	51	113	35	63	48	62	61	25
miR-16-2-5p	31	59	38	66.5	98	28	55	30	14	93	66	0
miR-200c-5p	31	26	20	63	102	30	68	0	16	43	51	0
miR-20b-5p	31	95	261	366	1117	204.5	449	62	9	416	100	1
miR-381-3p	31	351	405	353	912	162	1251	148	114	129	5	37
miR-3960-3p	31	152	27	58	97	153	23	0	54	54	116	14
miR-592-5p	31	116	95	158	154	108	107	56	0	67	128	0
miR-205-3p	30	85	20	69	133	29.5	33	0	8	43	32	0
miR-378c-5p	30	80.0833	27	49.25	18.0833	57.9167	14	90	193.583	210.833	67	0.333333
miR-4321-3p	30	52	11	37	110	19	27	13	33	24	0	0
miR-497-5p	30	203	92	651	138	28	1134	2	184	136	1	0
miR-5685-3p	30	119	30	61	119	7	44	0	39	24	0	0
miR-6075-3p	30	328	65	84	220	128	34	0	0	67	38	0
miR-6516-3p	30	51	35	80	49	89	18	0	0	89	0	0
miR-1976-5p	29	198	42	81	161	102	36	0	85	74	40	0
miR-30c-2-3p	29	106	41	48	38	39	60	0	74	57	152	0
miR-3666-3p	29	27	25	7	9	26	2	14	54	56	7	3
miR-370-3p	29	136	71	143	210	18	483	51	2	14	100	0
miR-4512-5p	29	99	55	25	147	85	11	42	84	111	97	0
miR-4524b-3p	29	39	11	38	62	21	30	0	59	84	148	0
miR-505-5p	29	38	20	80	74	53	33	0	51	114	6	0
miR-6720-3p	29	41	5	7	55	9	43	0	34	38	197	0
miR-6748-3p	29	40	46	67	81	25	63	1	94	55	519	7
miR-1297-3p	28.8333	13	7.33333	57.3333	21.3333	2.33333	16.6667	0	0	7.66667	0	59
miR-1181-3p	28.5	111	38	76	175	44	36	0	90	247	153	0
miR-378d-1-5p	28	69	63	33	99	19	18	0	38	160	133	0
miR-3913-2-5p	28	60	17	42	37	30	39	0	140	38	42	0
miR-503-5p	28	72	93	243	480	64	653	136	57	38	376	29
miR-5195-5p	28	11	27	2	98	0	31	1	0	129	1	0
miR-5684-5p	28	64	13	28	58.6667	24	16	0	47	39	26	0
miR-576-5p	28	77	65	223	444	18	100	73	44	141	45	28
miR-653-5p	28	16.3333	6	31	40	14	11	40	33	22	154	0
miR-7-1-3p	28	38	54	213	234	29	276	3	71	152	67	0
miR-1303-3p	27.5	58.5	38.5	68	248	28	45	0	0	53	64	0
miR-185-3p	27	64	42	53	153	82	47	0	29	110	47	0
miR-3178-5p	27	160	64	120	229	214	185	0	107	71	194	0
miR-4500-3p	27	52.0833	18.8333	12	47	8.75	41.3333	96.4167	57.3333	78.7083	16.6667	6.375
miR-548o-3p	27	26.6667	156	149	407	50	231	80	39	121	177	0
miR-718-3p	27	264.5	82	38	110	86	23	1	76	0	84	5
miR-5684-3p	26.6667	74	35.6667	41.6667	45	120.167	36.3333	0	24	37.6667	75	0
miR-132-5p	26	50	115	251	434	70	953	56	121	193	85	0
miR-136-5p	26	163	85	172	129	39	544	1	36	183	62	2
miR-24-2-3p	26	20	61	54.5	62.5	24	63	89	37.5	23.5	61	0
miR-26a-2-3p	26	121	18	130	69	38	115	1	101	81	0	0
miR-331-5p	26	61	79	90	303	23	74	0	0	127	118	0
miR-4516-5p	26	105	25.5	41	141	154	62	151	33	30	190	0
miR-4728-3p	26	67	20	118	13	31	127	101	79	68	509	0
miR-10527-5p	25	37	5	60	29	9	7	0	32	21	0	0
miR-12131-3p	25	33	61	2	27	22	1	113	40	27	78	1
miR-216a-3p	25	229	31	25	120	25	11	97	20	115	277	23
miR-489-3p	25	1	3	5	0	2	8	17	0	0	0	0
miR-6724-4-5p	25	87	53	36	191	53	56	0	0	56	0	20
miR-6765-3p	25	259	51	31	79	20	23	0	0	92	52	0
miR-940-3p	25	313	106	101	834	193.5	47	0	53	22	141	15
miR-194-1-5p	24	60	66	203	340.5	28	203	85	2	270	185	4
miR-1976-3p	24	45	26	109	69	8	42	0	53	48	0	28
miR-25-5p	24	54	14	113	119	48	299	0	34	61	283	0
miR-3648-2-3p	24	51	33	69	216.5	54	113	69	14	61	132	0
miR-4284-5p	24	71	140	87	59	247	60	429	126	114	0	0
miR-4286	24	146	38	88	161	66	86	103	51	163	47	0
miR-4705-5p	24	59	37	46	45	12	36	4	22	47	173	0
miR-4711-5p	24	38	66	6	17	24	4	21	7	10	0	0
miR-4773-2-5p	24	42	8	98	121	10	43	32	128	104	105	0
miR-3941-5p	23	38	14	49	37	11	7	1	0	1	171	0
miR-654-3p	23	181	119	521	543	28	1817	44	70	25	111	47
miR-1285-1-3p	22.5	38.5	15	35	100.333	81	57	0	39	67	52	0
miR-10399-5p	22	41	13	35	46	9	22	5	35	85	90	0
miR-1273c-3p	22	15	31.5	101	222	36.5	23	0	1	45	51	0
miR-146b-3p	22	15	73	237	222	60	174	0	43	237	0	27
miR-195-3p	22	56	43	79	29	22	116	102	31	280	62	0
miR-196a-2-5p	22	30	3	33	256.5	21	115	2	18	36	96	0
miR-2110	22	26	17	45	34	4	39	0	42	43	43	0
miR-33a-3p	22	49	54	237	178	16	138	0	0	0	18	0
miR-3929-3p	22	140	82	51	74	131	46	110	44	51	74	42
miR-494-3p	22	107	60	266	319	19	675	3	2	50	37	48
miR-625-3p	22	21	49	217	223	32	57	41	40	247	184	0
miR-6828-3p	22	9	6	28	6	21	13	57	22	22	25	1
miR-6868-3p	22	15	5	16	21	11	0	0	15	157	0	0
miR-875-5p	22	272	79	51	64	68	19	170	1	27	41	19
miR-191-3p	21	21	13	70	12	27	19	0	22	37	47	0
miR-1911-3p	21	19	11	25	27	5	12	0	11	59	0	0
miR-202-5p	21	463	44	95	121	192	2	62	2	35	50	13
miR-3908-5p	21	69	26	56	61	23	12	0	0	97	40	0
miR-4699-5p	21	12	10	37	30	7	38	0	0	0	17	0
miR-589-5p	21	48	29	54	119	38	25	0	122	379	322	0
miR-628-5p	21	57	13	75	138	11	33	0	0	47	0	0
miR-6887-3p	21	35	15	65	21	22	10	82	33	1	197	0
miR-92b-5p	21	50	14.5	41	137	37	36	0	21	68	0	43
miR-1299-3p	20	7	21	47	16	29	11	67	57	52	37	0
miR-215-5p	20	48.5	356	75	71	53.5	84	125	136.5	388	3531	19
miR-3908-3p	20	45.3333	18	24	27	71	6	0	0	0	61	0
miR-3923-5p	20	14	43	2	18	18	0	5	53	15	0	0
miR-4430-3p	20	82	55	52	154	57	34	0	16	80	23	0
miR-4443-5p	20	62	24	62	103	14	28	1	63	92	271	51
miR-483-3p	20	72	40	10892	84	48	523	46	3344	39	21	0
miR-520g-5p	20	87	23	43	37	44	39	0	71	11	36	20
miR-551b-3p	20	233	31	21	116	301	30	63	0	30	108	27
miR-6130-3p	20	33	4	65	39	12	42	26	104	75	30	7
miR-665-5p	20	36	32	22	77	19	37	0	29	69	209	0
miR-744-3p	20	19	36	59	186	20	67	0	10	31	49	0
miR-942-5p	20	21	25	93	227	17	66	0	14	55	97	42
miR-1306-5p	19	64	21	202	147	45	90	0	44	78	94	4
miR-19b-1-3p	19	17	22.5	39	61	6.5	12	0	32	54	92	0
miR-3909-5p	19	236	34	33	295	101	18	0	20	15	129	0
miR-3929-5p	19	94.5	84	58	63.5	97.5	54	195	22	63	228	0
miR-411-5p	19	275	123	488	440	19	1518	3	18	236	158	54
miR-4488-5p	19	92	27	32	251	134	46	0	0	71	74	0
miR-499b-5p	19	7	7	4	14	0	7	0	13	0	0	0
miR-6501-5p	19	38	12	12	23	3	1	0	0	0	0	0
miR-652-5p	19	100	71	216	348	37	144	0	50	167	219	0
miR-656-3p	19	68	42	74	134	25	127	61	34	0	42	0
miR-6731-5p	19	13	12	25	147	3	3	0	36	0	49	0
miR-6883-5p	19	30	6	25	45	13	15	0	39	24	60	0
miR-7706-3p	19	111	129	162	331	83	55	114	525	898	474	103
miR-98-3p	19	81	38	238	105	46	142	0	144	18	62	39
miR-320d-1-3p	18.6667	64.3333	22.3167	69.1667	54.6	24.6667	49	34	41	112.667	4	40
miR-1247-5p	18	95	16	113	11	10	136	0	1	0	0	1
miR-129-5p	18	5	5	2	11	6	0	0	4	2	20	0
miR-224-3p	18	46	5	212	215	10	37	59	32	541	0	0
miR-3158-2-3p	18	17	15	26	131	22	18	0	2	92	109	0
miR-365a-5p	18	92	10	255	827	26	104	282	129	158	382	3
miR-382-5p	18	79	60	98	649	29	437	0	43	107	270	14
miR-421	18	28	30	90	288	29	45	0	0	7	95	0
miR-4326-5p	18	14	19	84	74	13	5	0	1	90	1	0
miR-452-3p	18	42	23	296	1680	21	140	0	0	280	95	1
miR-6832-5p	18	37	34	70	117	5	97	0	38	69	149	0
miR-6843-5p	18	31	8	26	73	23	10	1	7	33	13	0
miR-1273h-5p	17	45	18	21	26	33	7	1	0	0	64	0
miR-134-5p	17	232	58	181	141	48	528	2	16	35	110	46
miR-219a-1-3p	17	30	14	14	69	53	0	0	6	13	23	21
miR-3183-3p	17	53	10	47	75	11	17	0	32	82	1	0
miR-338-3p	17	45	58	103	24	13	49	49	10	2	0	1
miR-383-5p	17	196	52	61	43	24	12	226	1	17	50	0
miR-4301-5p	17	18	17	18	34	11	11	1	57	24	281	0
miR-622-5p	17	21	11	34	41	8	22	0	52	25	0	0
miR-6516-5p	17	19	32	40	36	19	31	25	0	81	0	0
miR-663a-3p	17	89	30	64	177	36	30	0	14	1	9	0
miR-6784-3p	17	339	35	38	47	39	13	66	25	45	0	0
miR-7106-5p	17	53	13	17	40	37	19	0	22	82	100	0
miR-1304-3p	16.5	46	9	20	160	63	17	69	48	19	129	0
miR-378i-5p	16.5	62	15.5	40	211.5	39.3333	94.5	4.5	81.3333	85	107	1
miR-12114-5p	16	19	8	27	15	5	0	1	17	0	1	0
miR-151b	16	103	37	135	89	18	85	148	322	208	247	54
miR-194-2-5p	16	51	85	137	272.5	35	157	0	15	174	357	0
miR-20a-3p	16	32	19	68	45	52	51	0	22	0	0	25
miR-3085-3p	16	456	11	101	1	106	11	44	148	0	0	6
miR-3665-5p	16	179	40	25	142	91.5	18	1	0	48	117	0
miR-409-3p	16	91	134	153	252	35	331	115	96	264	108	1
miR-4447-3p	16	7	17	12	30	13	25	0	18	13	0	0
miR-4508-5p	16	61	22.5	37	91	11	28	1	39	18	53	0
miR-4683-3p	16	16	21	22	42	23	49	0	32	0	0	0
miR-495-3p	16	123	35	203	112	36	921	71	52	64	51	0
miR-567-3p	16	24	26	11	12	11	6	0	4	10	2	1
miR-591-5p	16	25	17	11	11	11	0	0	52	67	20	0
miR-6127-3p	16	35	19	22	112	46	15	0	15	0	0	0
miR-5585-3p	15.5	48	16	18	51	46.5	19	0	1	12	0	0
miR-1272-3p	15	22	10	5	9	12	8	0	1	10	0	0
miR-1295a-3p	15	58	20	52	18	13	0	1	51	51	151	0
miR-1299	15	1	4	22	35	6	3	54	0	44	0	0
miR-1469-3p	15	45	19	14	48	62	19	0	26	40	37	0
miR-193b-5p	15	69	11	125	240	30	70	0	42	129	148	21
miR-30c-2-5p	15	1	3	42	8	8	0	0	1	9	0	0
miR-3605-3p	15	42	9	15	2	13	18	1	159	49	0	19
miR-3609-3p	15	49	1	88.5	44	28	15	0	0	21	0	0
miR-4712-3p	15	10	7	8	7	10	5	2	15	37	0	0
miR-5087-3p	15	7	8	9	5	9	0	1	3	1	1	0
miR-5195-3p	15	146	25	59	65	26	6	0	100	17	25	0
miR-5197-3p	15	37	24	37	85	27	26	3	23	92	107	0
miR-609-5p	15	12	14	26	50	27	29	14	38	105	107	0
miR-642a-3p	15	14	1	11	2	8	1	0	0	23	0	0
miR-663b-3p	15	70	27	95	208	57	75	0	23	75	122	0
miR-6752-3p	15	128	29	33	95	59	13	0	0	7	1	0
miR-6836-3p	15	558	59	112	178	158	13	54	38	13	1	68
miR-6842-3p	15	41	30	31	62	29	24	0	177	114	0	0
let-7i-3p	14	55	41	112	84	23	92	55	0	18	0	0
miR-130b-3p	14	70	112	181	384	65	289	0	25	39	272	0
miR-138-1-3p	14	5	2	32	24	7	16	0	0	1	0	0
miR-1468-5p	14	4	7	6	0	7	0	0	0	0	51	0
miR-203b-3p	14	2	11	46	295	1	1	0	0	27	38	0
miR-2117-3p	14	30	20	15	18	20	29	0	0	147	40	28
miR-3176-5p	14	22	14	26	41	18	7	0	0	0	0	0
miR-33a-5p	14	22	57	41	51	31	25	0	0	0	42	0
miR-4273-5p	14	45	8	20	12	21	5	0	49	96	88	0
miR-4449-5p	14	67	27	29	80	78	11	2	51	4	65	12
miR-454-5p	14	16	28	9	46	6	16	0	1	52	46	0
miR-4776-2-5p	14	16	16	3	2	8	2	1	2	1	0	0
miR-548ag-2-5p	14	45	11	28	67	5	10	0	0	31	96	0
miR-6088-5p	14	35	19	15	50	36	12	2	0	47	1	22
miR-6499-5p	14	22	4	4	50	3	6	0	28	0	0	0
miR-668-3p	14	22	10	43	38	8	46	0	58	6	0	0
miR-6790-3p	14	589	24	20	68	59	51	0	30	30	24	0
miR-6869-5p	14	125	46	18	48	59	11	35	0	32	47	0
miR-92a-1-5p	14	3	2	30	26	33	55	0	0	0	17	0
miR-3135b-3p	13.6667	22.5	10	36	20	86.1667	6	0	20	64	10	0
let-7a-1-3p	13	11	17.5	40.5	48.5	9	46.5	0	0	46	0	0
miR-12126-5p	13	113	37	53	108	83	71	71	159	23	107	0
miR-1268b-3p	13	64	23.5	59	49	18.5	25	0	0	22	28	1
miR-1277-5p	13	12	18	48	113	21	21	0	16	26	1	0
miR-1303-5p	13	46	21	59	57	29	44	4	0	49	71	0
miR-16-1-3p	13	12	32	42	60	19	35	28	16	0	26	0
miR-3615-5p	13	260	47	23	59	38	5	0	0	0	0	27
miR-378i	13	26	5.5	42	23	28.5	13.5	0	2	4.5	4.5	0
miR-4286-3p	13	14	3	20	21	11	8	0	1	15	35	0
miR-4460-3p	13	38	63	10	9	28	11	104	21	17	0	0
miR-4485-5p	13	73	32	48	51	56	47	232	86	162	0	17
miR-4677-3p	13	23	11	4	42	14	9	1	0	5	25	0
miR-4748-3p	13	18	10	11	26	13	3	0	0	0	50	0
miR-4786-3p	13	32	5	101	15	19	46	1	9	21	30	0
miR-543	13	6	22	49	43	5	415	0	73	20	42	22
miR-543-3p	13	4	16	57	49	0	253	0	27	17	1	1
miR-5691-3p	13	10	14	9	8	17	16	59	79	32	48	4
miR-649-3p	13	9	43	12	6	14	8	62	2	1	0	0
miR-6793-5p	13	95	7	20	63	57	4	0	0	10	60	0
miR-6874-3p	13	3	9	2	4	9	1	4	16	0	0	0
miR-7975-3p	13	87	18.5	27	62	29	38	0	70	152	2	24
miR-8079-5p	13	7	11	5	7	22	0	1	30	25	1	0
miR-9-5p	13	345	33	43	949	14	831	33	42	78	357	10
miR-29a-5p	12.5	50	28	16	28	29	36	1	2	79	0	0
miR-12133-5p	12	28	10	43	27	6	10	0	0	0	0	0
miR-1249-3p	12	87	6	58	88	58	73	0	10	32	157	0
miR-1285-2-5p	12	43	6	19	25	30	25	0	0	40	19	0
miR-17-3p	12	19	26	79	119	36	44	0	21	22	5	0
miR-23a-5p	12	2	15	10	22	28	9	0	34	0	0	0
miR-296-3p	12	12	2	11	73	11	22	0	0	0	266	0
miR-301a-5p	12	17	40	51	105	7	20	0	0	41	53	0
miR-3180-5-3p	12	27	19	8	52	1	6	0	4	41	0	0
miR-34a-3p	12	68	9	105	23	24	42	0	76	0	50	0
miR-4309-3p	12	33	10	7	38	17	2	0	0	0	36	0
miR-5000-5p	12	4	6	0	3	10	2	3	0	1	1	0
miR-5006-3p	12	20	5	4	14	7	9	48	0	1	108	0
miR-501-5p	12	57	35	111	182	33	45	0	79	46	31	0
miR-511-5p	12	18	47	95	105	17	70	133	0	262	0	0
miR-517b-3p	12	1	5	85	6	8	57	0	0	55	0	481
miR-5708-3p	12	29	22	10.5	28.5	27	19	36	0	71	46	0
miR-577-5p	12	0	7	3	119	15	1	0	0	0	0	0
miR-621-5p	12	27	9	72	16	5	49	35	40	12	52	11
miR-6741-3p	12	6	6	14	6	2	5	0	0	1	0	0
miR-6884-3p	12	8	5	13	19	0	0	0	31	140	0	0
miR-766-3p	12	73	33	132	141	35	55	72	82	72	35	38
miR-7846-3p	12	91	29	26	99	30	14	0	0	25	0	0
miR-12121-3p	11	11	10.5	1.5	9	7	13	0	0	1	4	0
miR-1226-3p	11	13	13	182	50	19	83	0	115	0	0	39
miR-133b-3p	11	14.3333	40	7	1	12	4.33333	0	0	0	0	0
miR-203b-5p	11	56	29	20	38	41	3	0	25	0	73	0
miR-223-5p	11	28	183	116	266	35	74	1	0	60	40	0
miR-3166-5p	11	8	7	11	34	102	22	0	0	51	81	0
miR-3196-5p	11	61.5	5	29	44	78	7	0	1	0	6	0
miR-3909	11	3	3	22	122	8	38	0	0	44	0	0
miR-4313-3p	11	51	10	16	33	22	16	0	43	77	54	0
miR-4472-1-5p	11	4	7	1	6	5	0	1	64	0	0	0
miR-4730-5p	11	2	5	3	26	25	2	0	12	9	1	0
miR-4741-5p	11	39	11	27	59	22	30	0	0	29	0	0
miR-491-5p	11	25	8	69	72	8	53	0	20	0	0	0
miR-493-3p	11	93	91	203	268	7	1053	0	32	88	175	61
miR-506-3p	11	16	6	15	10	33	14	0	0	0	0	0
miR-653-3p	11	18	5	21	11	5	24	0	34	0	30	0
miR-663b-5p	11	13	2	5	12	3	2	0	16	0	0	0
miR-6805-3p	11	87	65	42	443	238	25	52	0	70	53	10
miR-1290-3p	10.5	72.5	132.5	49.5	518.5	503.5	405	238	157.5	185	778.5	10
miR-642b-5p	10.5	25	2.5	8.5	0	4.5	0	4	0	15	0	0
miR-10397-5p	10	182	10	5	7	15	1	3	2	40	27	0
miR-1199-5p	10	52	25	12	16	49	14	0	24	0	4	0
miR-135a-2-5p	10	58	0	2	22	4	6	3	40	592	0	4
miR-1973-3p	10	29	40	16	26	32	18	0	0	126	0	13
miR-338-5p	10	35	35	80	102	5	24	0	2	63	3	0
miR-33b-5p	10	10	17	16	44	6	12	52	34	0	73	0
miR-34c-3p	10	0	3	52	48	1	13	0	0	72	0	0
miR-3615	10	8	11	19	59	20	18	0	37	1	0	0
miR-362-3p	10	36	12	27	30	19	30	0	38	1	0	0
miR-3907-3p	10	24	4	9	11	16	1	0	0	44	96	20
miR-3941-3p	10	21	8	14	14	12	2	1	0	21	0	0
miR-4269-3p	10	30	11	25	13	4	0	0	0	19	0	0
miR-4451-3p	10	7	2	4	58	2	16	0	0	0	0	0
miR-4466-5p	10	136	16	33	20	14	16	56	0	4	0	0
miR-4485-3p	10	39	61	39	68	103	65	0	32	220	47	0
miR-492-5p	10	12	5	12	6	7	0	0	1	2	0	0
miR-578-3p	10	3	7	7	3	8	0	0	0	1	0	0
miR-6073-3p	10	22	31	51	115	19	14	0	0	29	82	1
miR-6737-3p	10	6	1	1	8	3	4	0	0	0	57	0
miR-6764-5p	10	16	9	4	3	8	8	19	4	9	8	1
miR-6766-3p	10	11	5	3	6	11	6	0	14	0	0	0
miR-6797-3p	10	61	2	23	53	29	21	0	0	0	0	0
miR-7705-5p	10	18	6	23	7	14	14	0	20	82	0	0
miR-9902-1-3p	10	5	4	7	8	29	7	38.5	40	10	0	0
miR-378f-3p	9.83333	25.25	15.5	18.3333	19	22.5	4	6	18	67	13	0
miR-6786-5p	9.5	66.5	24	4.5	307.833	67	8	0	10	32	0	0
miR-7-2-5p	9.5	11	9	0	28	2	26	0	1	3	0	1
miR-10398-3p	9	279	56.5	24	100	29	7	0	22	51	22	0
miR-12131-5p	9	21	5	14	21	6	14	0	1	17	60	0
miR-1248	9	4	6	5	2	0	5	27	18	7	33	0
miR-1272-5p	9	40	10	15	14	9	0	0	1	27	41	0
miR-129-1-5p	9	3	0	6	13	3	8	0	1	0	1	0
miR-129-2-3p	9	3	2	18	18	1	3	4	2	10	4	22
miR-133a-1-3p	9	852.667	16	306	68	36	848.667	0	26	58	34	20
miR-18a-5p	9	56	61	315	1129	106	465	1	41	104	219	0
miR-212-3p	9	39	18	11	38	5	70	0	0	32	21	0
miR-3135a-5p	9	1	1	6	7	11	2	0	0	0	0	2
miR-3176-3p	9	23	14	15	48	22	3	1	1	1	0	0
miR-3184-5p	9	19	6	32	34	58	5	0	0	0	96	0
miR-3200-3p	9	65	21	102	76	6	18	36	1	31	29	0
miR-326	9	117	39	394	174	175	152	131	21	52	98	0
miR-34b-3p	9	2	2	105	122	3	33	0	22	195	0	0
miR-378g	9	10	1.5	9	1	6	0.5	1.5	10	22	10	0.5
miR-3919-3p	9	3	16	35	104	22	82	0	1	0	0	28
miR-3940-3p	9	24	3	11	81	6	0	0	33	0	46	0
miR-4305-5p	9	13	7	1	2	9	0	17	1	2	63	0
miR-433-3p	9	23	17	53	33	10	155	0	2	43	2	1
miR-4446-3p	9	21	4	30	6	27	1	0	23	59	0	0
miR-4492-3p	9	45	12.5	5	51	17	18	1	0	25	28	0
miR-485-3p	9	6	7	44	25	3	101	73	31	0	63	0
miR-486-3p	9	26	11	13	59	9	6	0	37	317	26	0
miR-548k	9	13	51	48	177	0	19	0	16	0	102	0
miR-5689-5p	9	20	5	17	39	17	1	0	14	43	0	0
miR-5787-5p	9	72	9	35	34	27	9	0	14	1	24	0
miR-6082-5p	9	97	15	22	26	22	10	1	0	35	5	0
miR-6124-3p	9	18	8	16	60	16	9	0	0	52	3	0
miR-659-5p	9	15	5	12	11	6	13	0	22	49	38	0
miR-6777-5p	9	16	9	17	43	16	6	0	0	0	0	0
miR-6806-3p	9	25	7	41	23	7	10	0	60	27	80	0
miR-6817-3p	9	33	4	27	36	60	35	25	4	192	28	0
miR-6866-5p	9	11	2	6	5	18	7	0	0	73	33	0
miR-6895-3p	9	4	0	9	2	42	9	0	0	0	30	0
miR-378d	8.66667	32.8333	15	10	20.1667	23.6667	3	0	0	63.8333	0.333333	0
miR-1199-3p	8.5	37.5	4.5	1	17	16	5	2	0	3	7	0
miR-138-2-5p	8.5	32.5	4	112	53.5	16.5	8.5	0	2	0	0	0
miR-101-2-5p	8	9	3	10	10	3	1	0	0	1	0	0
miR-10400-3p	8	15	26	5	25	20	26	0	19	25	36	0
miR-1237-3p	8	19	3	27	47	6	6	1	1	0	50	0
miR-125b-1-3p	8	60	21	24	32	9	67	51	0	1	0	1
miR-1268a-5p	8	21	12	14	45	35	1	0	42	35	0	0
miR-128-1-5p	8	44	22	14	50	84	1	0	0	19	119	0
miR-1298-5p	8	18	11	39	14	13	14	3	3	15	3	0
miR-1305-3p	8	37	6	17	22	22	15	0	44	37	35	0
miR-1538-3p	8	140	51	10	78	40	22	11	0	0	61	20
miR-181b-2-3p	8	7	10	12	4.5	6	45	0.5	0	53	2	0
miR-183-3p	8	31	25	35	44	25	23	33	29	0	44	0
miR-1843	8	10	4	0	0	5	5	0	8	26	0	0
miR-1908-3p	8	62.5	31	22	71	61	19	0	13	0	0	1
miR-1910-5p	8	8	5	11	47	10	22	0	30	0	0	0
miR-296-5p	8	5	4	14	88	9.5	12	0	1	21	151	0
miR-329-1-3p	8	18	17	65	34	1	181	0	0	26	0	2
miR-337-3p	8	65	25	124	54	28	229	0	1	32	57	14
miR-337-5p	8	16	35	26	35	8	110	0	0	10	0	0
miR-3612-5p	8	17	5	13	15	11	5	0	2	0	0	0
miR-3910-1-5p	8	10	7	17	23	4	2	0	19	0	35	0
miR-3938-5p	8	8	6	1	5	12	6	6	0	16	4	0
miR-4472-2-3p	8	9.66667	11.3333	2.33333	7	33	11.6667	0	0	0	0	0
miR-4524b-5p	8	40	8	14	31	14	4	6	1	46	0	0
miR-4669-3p	8	22	4	4	22	17	6	0	0	0	0	0
miR-4674-3p	8	233	86	32	38	70	1	0	9	18	28	0
miR-4687-5p	8	20	9	25	26	13	13	69	1	10	0	0
miR-4695-3p	8	10	8	22	75	7	23	4	9	5	6	0
miR-4757-5p	8	34	42	17	65	30	31	0	0	17	121	30
miR-4781-3p	8	9	1	9	5	2	1	0	0	70	0	0
miR-489-5p	8	26	0	9	12	4	0	0	0	0	0	0
miR-5001-3p	8	15	7	52	90	10	5	0	1	1	43	0
miR-516b-5p	8	5	7	44	12	0	27	0	0	57	0	214
miR-548u-5p	8	8	10	8.5	15	13	10	0	0	0	0	0
miR-553-3p	8	14	20	40	60	43	17	0	0	22	58	0
miR-597-3p	8	7	5	9	12	3	10	3	1	13	0	0
miR-601-5p	8	24	15	3	23	18	8	18	0	0	0	0
miR-6126-5p	8	87	11	19	105	26	24	0	0	0	14	0
miR-6726-3p	8	5	4	22	9	1	5	0	60	0	54	0
miR-6749-3p	8	7	1	28	10	17	4	1	39	22	0	0
miR-760-3p	8	16	4	12	27	4	5	33	0	48	22	14
miR-7974-3p	8	5	5	6	82	4	15	0	0	0	71	0
miR-8082-3p	8	23	6	48	43	17	34	0	12	0	3	0
miR-1827-3p	7.66667	12	6.33333	5	20.3333	16.3333	9.66667	1.33333	2.66667	4.33333	0.333333	0
miR-320b	7.66667	25	9	24	5	4	7	0	5	43	1	0
miR-320b-2-3p	7.5	11	9.5	12.5	4.5	10	22.5	142	23	45.5	70	43
miR-374c-5p	7.5	18.5	10	22	25	24	23	0	5	16	69	0
miR-10522-5p	7	8	0	2	6	12	0	0	0	0	0	0
miR-12116-5p	7	26	12	23	56	31	13	0	4	4	3	0
miR-12136	7	9	9	3	28	7	2	0	0	0	0	0
miR-1234-5p	7	216	18	25	44	90	15	29	51	0	0	30
miR-1268b-5p	7	16	9	22	31	14	41	0	20	0	45	0
miR-128-2-3p	7	4	9	13	33	12	11	5	7	32	5.5	0
miR-1304-5p	7	12.5	4	42	76	17	3	80	0	49	0	0
miR-136-3p	7	194	51	173	158	17	487	2	29	41	4	29
miR-139-3p	7	34	8	74	17	15	22	0	28	142	0	0
miR-152-5p	7	40	28	8	104	30	15	0	37	32	0	0
miR-181b-1-3p	7	3	9	26	29	5	9	2	0	3	0	0
miR-182-3p	7	9	16	14	22	5	19	0	0	0	1	0
miR-18a-3p	7	17	24	83	127	29	73	0	21	19	37	36
miR-193a-3p	7	19	27	11	92	6	29	0	0	0	0	0
miR-219b-5p	7	28	7	22	26	8	5	0	0	57	32	0
miR-2276-5p	7	4	6	0	5	1	0	0	0	0	0	0
miR-2277-5p	7	12	19	26	168	2	2	0	30	16	92	0
miR-3162-3p	7	46	31	13	150	33	30	1	35	59	45	0
miR-3173-5p	7	12	10	14	57	10	17	2	0	8	81	0
miR-3605-5p	7	10	2	17	19	14	16	0	47	8	60	0
miR-3663-3p	7	36	7	15	25	28	9	0	21	1	0	0
miR-369-5p	7	22	9	64	65	2	391	64	1	5	43	0
miR-382-3p	7	43	28	45	59	14	134	46	1	79	171	0
miR-3912-3p	7	4	5	31	24	1	33	0	0	17	0	0
miR-4316-3p	7	16.5	1	10	5	27	2	0	0	32	0	0
miR-4425-3p	7	14	16	13	7	8	1	38	0	14	0	0
miR-4661-5p	7	4	3	6	8	6	0	0	0	6	46	0
miR-4781-5p	7	18	0	3	4	3	6	0	0	0	0	0
miR-500b-5p	7	44	32	56	283	36	136	7	62	0	174	0
miR-507-5p	7	0	0	1	2	2	0	0	10	0	0	0
miR-516b-1-5p	7	6	1	8	7	2	6	1	0	3	0	13
miR-548i-3-3p	7	6	0	1	1	24	15	0	0	0	59	0
miR-551b-5p	7	8	4	0	11	23	16	0	0	27	0	0
miR-556-3p	7	18	6	8	13	4	77	0	28	1	39	0
miR-556-5p	7	6	5	11	10	3	9	0	28	50	13	0
miR-5689-3p	7	11	5	20	20	21	0	0	0	0	0	0
miR-590-5p	7	46	26	26	84	40	13	104	36	0	0	0
miR-606-5p	7	14	1	6	5	5	8	0	0	0	0	0
miR-6124-5p	7	81	6	15	213	11	7	0	14	0	87	0
miR-6134-3p	7	5	2	9	1	7	1	0	0	0	43	0
miR-6165-5p	7	40	6	30	19	17	34	0	0	29	0	0
miR-627-3p	7	25	21	45	39	41	42	40	24	0	37	0
miR-636-5p	7	113	32	29	102	94	20	2	0	2	0	0
miR-6514-5p	7	5	3	1	0	12	0	0	0	0	0	0
miR-6529-3p	7	6	8	5	7	4	3	0	0	19	40	0
miR-6720-5p	7	8	0	0	11	5	2	0	0	0	29	0
miR-6756-3p	7	9	16	22	25	28	18	37	1	0	20	0
miR-6791-3p	7	22	18	10	15	37	7	0	0	19	0	0
miR-6873-3p	7	6	3	6	8	4	2	0	0	1	0	0
miR-6894-3p	7	8	3	32	22	4	32	2	0	3	0	0
miR-7108-5p	7	18	14	8	15	12	11	0	0	38	3	1
miR-769-3p	7	24	11	90	39	19	32	0	9	28	105	0
miR-8062-3p	7	2	12	3	9	10	2	0	0	0	0	0
miR-9985-3p	7	4	9	2	9	10	0	60	0	24	23	0
miR-3960-5p	6.5	91.5	19.5	5	79	46.5	7	0	0	0	40	0
miR-12120-5p	6	474	19	2	49	21	5	0	18	2	1	2
miR-1251-3p	6	15	8	2	4	2	0	0	0	0	0	0
miR-1271-3p	6	13	3	18	5	10	17	0	61	40	0	0
miR-1273c-5p	6	33	17.5	20.5	29	16	16	57	0	20	61	0
miR-1273h-3p	6	15	5	21	15	13	1	0	0	1	0	0
miR-1323-5p	6	2	1	2	5	6	8	0	0	33	2	63
miR-1343-3p	6	12	6	30	42	8	24	0	0	0	0	0
miR-190a-5p	6	39	12	204	122	30	68	0	31	117	229	29
miR-192-3p	6	0	6	12	1	1	6	0	0	46	96	0
miR-19b-1-5p	6	9	4	1	27	12	31	0	0	0	0	0
miR-214-5p	6	78	68	118	196	17	727	0	0	62	0	0
miR-219a-1-5p	6	52	16	13	90	9	0	1	0	26	0	1
miR-222-5p	6	14	9	35	34	5	35	0	11	33	0	0
miR-2355-3p	6	6	9	25	196	13	44	0	0	27	29	14
miR-2355-5p	6	2	3	5	27	3	27	0	0	1	0	0
miR-3144-3p	6	2	16	28	4	2	10	0	0	6	0	0
miR-3149-3p	6	20	4	18	28	16	6	0	35	39	37	0
miR-3170-5p	6	11	12	21	15	5	8	0	0	56	0	0
miR-3651-3p	6	10	3	20	10	32	10	0	2	0	1	0
miR-3682-3p	6	11	7	87	48	10	82	0	31	43	124	0
miR-3917-5p	6	8	1	10	11	9	3	0	0	0	0	14
miR-411-3p	6	7	18	11.5	76	4	129.5	0	1	23	1	0
miR-421-5p	6	15	6	116	72	19	64	0	16	23	0	29
miR-4258-5p	6	10	2	4	22	16	3	0	0	0	16	0
miR-4308-3p	6	12	7	15	22	2	1	0	0	0	0	0
miR-432-5p	6	71	17	73	28	17	141	0	0	21	0	0
miR-4322-3p	6	30	12.5	0	38	11	9	0	0	3	44	2
miR-4329-5p	6	8	1	22	9	10	10	0	0	1	3	0
miR-4442-5p	6	49	22	18	155	41	31	55	27	17	0	0
miR-4458-5p	6	5	4	0	1	16	0	0	0	12	0	0
miR-450a-5p	6	32	44	167	171	21	512	0	0	38	153	0
miR-4685-3p	6	5	5	10	0	10	17	0	0	18	0	0
miR-4713-5p	6	10	5	4	60	4	1	0	33	0	0	0
miR-4778-5p	6	16	1	3	2	7	4	0	0	0	0	0
miR-4787-3p	6	30	21	20	28	44	30	0	0	6	79	0
miR-4789-5p	6	2	2	0	0	2	1	0	0	0	0	0
miR-4795-3p	6	3	1	1	12	1	0	0	31	0	0	0
miR-4796-3p	6	5	2	16	11	2	8	0	13	0	0	0
miR-4797-3p	6	14	11	6	7	8	6	0	1	0	101	0
miR-4999-5p	6	14	2	9	7	6	1	0	23	40	0	21
miR-548m-5p	6	2	6	2	1	5	0	0	0	36	0	0
miR-564-3p	6	3	7	10	8	0	5	0	0	0	0	0
miR-5696-5p	6	11	5	4	2	4	1	0	0	0	0	0
miR-5708-5p	6	9	2	11	1	11	3	0	0	0	0	0
miR-581-5p	6	5	7	10	13	4	4	0	34	3	97	0
miR-6083-5p	6	11	3	2	8	8	3	0	1	0	0	0
miR-624-5p	6	6	11	29	45	2	27	0	14	0	0	0
miR-632-3p	6	4	8	0	18	12	7	0	0	15	0	0
miR-640-3p	6	1	0	8	3	16	0	0	0	0	0	0
miR-6511b-1-3p	6	12.5	3.5	18	32.5	2.5	24	34	21	25	42	0
miR-660-3p	6	18	8	20	12	5	0	0	31	0	0	0
miR-6734-5p	6	6	3	6	8	4	12	0	8	9	0	0
miR-6739-3p	6	0	3	4	3	4	3	57	0	0	75	0
miR-6743-3p	6	23	7	11	27	27	12	0	0	0	0	0
miR-6747-3p	6	10	0	35	3	10	15	0	69	29	0	0
miR-6750-3p	6	18	3	14	14	5	1	0	33	50	1	0
miR-6754-3p	6	7	1	5	3	4	5	0	0	0	0	0
miR-6787-3p	6	5	3	6	20	1	0	0	0	38	0	0
miR-6793-3p	6	10	2	6	8	9	5	0	23	29	47	0
miR-6854-5p	6	6	0	6	5	4	0	0	0	0	0	0
miR-6892-3p	6	6	5	33	42	17	13	0	19	0	2	0
miR-8072-5p	6	67	15	48	72	32	27	32	0	32	0	0
miR-885-3p	6	5	14	2	48	2	9	0	54	0	0	0
miR-9899-3p	6	10	7	1	14	11	0	0	1	0	0	0
miR-10524-5p	5	13	2	28	2	14	6	0	0	43	0	0
miR-1179-5p	5	17	2	9	10	5	4	71	23	36	29	0
miR-1181-5p	5	31	7	14	21	13	0	0	28	1	0	0
miR-1233-2-3p	5	0	1	3	1	0	0	0	0	1	0	0
miR-127-5p	5	72	59	53	65	7	94	0	3	43	1	46
miR-1278-3p	5	12	10	20	48	2	8	0	0	24	51	0
miR-1281-3p	5	9	7	3	11	23	4	0	0	1	0	0
miR-1289-1-5p	5	11	2	3	6	5	18	0	0	14	1	0
miR-1292-5p	5	4	7	22	18	10	5	0	0	0	0	0
miR-1293-5p	5	2	1	1	142	1	9	0	17	13	0	0
miR-1306-3p	5	13	11	17	14.5	7	11	0	8	24	0	0
miR-146a-3p	5	16	3	35	20	10	127	0	1	131	0	0
miR-15b-3p	5	8	4	11	24	14	9	2	0	4	38	0
miR-196a-1-3p	5	2	1	1	6	8	3	0	0	0	0	0
miR-1972-2-5p	5	24	9	13	32	33	6	65	0	26	0	0
miR-2113-3p	5	6	0	6	110	3	4	0	56	22	0	0
miR-26a-1-3p	5	31	11	26	7	13	20	0	0	0	69	0
miR-29b-1-5p	5	19	5	18	6	8	5	0	35	28	53	0
miR-301b-5p	5	10	5	7	6	8	3	0	0	0	0	0
miR-3065-3p	5	1	6	1	94	3	0	0	23	0	0	0
miR-3142-5p	5	7	5	2	7	24.5	4	0	16	0	0	0
miR-3145-3p	5	10	11	13	18	15	13	0	0	33	0	0
miR-3199-1-5p	5	31	17	20	24	43	14	0	0	19	31	0
miR-320c	5	2	1	5.5	7.4	6	4	0	1	1	57	0
miR-3668-5p	5	2	3	6	2	9	11	0	0	0	0	0
miR-3685-5p	5	0	0	7	0	4	6	2	0	0	0	0
miR-3688-3p	5	0	1	0	16	0	0	0	0	0	0	0
miR-3692-3p	5	15	12	21	11	15	6	0	27	56	1	0
miR-377-3p	5	3	23	19	27	7	60	0	0	1	0	0
miR-3913-5p	5	6	2	1	0	6	1	0	0	0	0	0
miR-3937-5p	5	5	3	11	1	3	0	0	0	0	0	0
miR-4299-3p	5	24	5	16	13	14	11	0	0	26	0	0
miR-4306-3p	5	5	3	2	31.5	27	4	0	0	0	24	0
miR-4427-3p	5	2	2	0	0	1	0	0	0	0	0	0
miR-4436a-3p	5	10	1	32	4	8	24	60	0	1	1	0
miR-4490-5p	5	12	2	11	16	9	2	0	0	0	0	0
miR-4521-3p	5	12	10	23	61	15	14	0	0	6	4	0
miR-4632-3p	5	10	8	1	33	6	2	0	0	0	0	0
miR-4640-3p	5	8	3	29	9	3	2	0	30	24	0	0
miR-466-5p	5	16	8	33	9	9	1	0	52	0	0	0
miR-4662a-5p	5	1	0	18	68	4	19	53	11	0	0	25
miR-4674-5p	5	40	15	20	61	48	13	3	1	0	57	0
miR-4700-5p	5	14	2	12	15	10	2	7	2	3	0	0
miR-4707-3p	5	87	4	12	12	27	1	0	0	0	1	0
miR-4724-5p	5	2	6	9	1	6	10	0	26	0	0	0
miR-4750-3p	5	4	2	5	21	2	0	0	0	0	0	0
miR-4800-3p	5	11	3	2	15	6	1	0	0	28	0	0
miR-502-5p	5	35	9	43	92	17	38	0	34	0	22	0
miR-5088-3p	5	27	3	18	23	13	8	0	0	0	107	0
miR-514a-1-3p	5	6	2	4	8	8	50	1	0	0	8	0
miR-526a-1-5p	5	2	3	7	6	1	6	0	0	0	0	89
miR-544b-5p	5	7	3	18	12	10	8	0	0	0	0	0
miR-545-3p	5	4	3	17	10	12	23	0	0	4	1	0
miR-545-5p	5	11	11	9	27	11	24	0	27	0	0	0
miR-548ac-5p	5	8	2	4	3	5	0	0	0	22	0	0
miR-548av-3p	5	10	12.3333	27.5238	73.4167	25.6667	0	0	0	26	28	0
miR-554-5p	5	1	0	3	3	1	0	0	0	0	0	0
miR-5572-3p	5	44	3	38	27	20.5	23	0	37	1	0	0
miR-5696-3p	5	3	3	22	20	2	0	0	0	0	0	0
miR-572-5p	5	15	5	8	14	18	2	0	0	0	0	0
miR-586-5p	5	10	3	8	3	3	9	0	21	19	0	0
miR-592	5	9	53	109	70	27	75	65	1	2	129	0
miR-600-3p	5	6	2	1	3	0	1	0	0	0	0	0
miR-6075-5p	5	4	6	0	0	2	1	0	1	0	0	0
miR-6132-5p	5	4	2	0	1	2	0	0	0	0	0	0
miR-616-3p	5	7	3	1	0	1	0	0	47	0	0	0
miR-621-3p	5	1	6	11	3	6	1	0	2	7	0	0
miR-641-5p	5	13	8	28	38	13	25	0	0	0	1	0
miR-6500-3p	5	18	5	13	19	17	12	0	0	0	0	0
miR-6513-3p	5	11	3	12	15	0	7	0	24	0	0	0
miR-658-3p	5	25	0	1	11	4	2	0	0	0	1	0
miR-663a-5p	5	13	2	9	95	25	7	24	3	49	8	0
miR-6718-5p	5	13	6	4	10	6	8	0	0	16	3	0
miR-6735-3p	5	1	3	1	1	11	13	0	0	0	0	0
miR-6800-5p	5	26	10	0	17	11	0	0	0	0	0	0
miR-6818-3p	5	6	3	12	4	4	6	0	35	21	0	1
miR-6826-5p	5	1	1	4	14	9	1	0	0	0	1	0
miR-6839-5p	5	4	0	3	0	9	0	0	0	0	0	0
miR-6848-5p	5	14	4	5	0	11	5	0	0	0	0	0
miR-6857-3p	5	13	2	8	1	3	2	0	0	11	0	0
miR-6879-3p	5	7	0	10	12	0	3	1	0	0	0	0
miR-762-5p	5	47	51	13	87	13	16	0	0	41	28	0
miR-765-3p	5	28	8	20	57	31	21	0	20	33	44	0
miR-767-3p	5	6	0	0	17	2	1	0	0	8	0	0
miR-7706	5	9	9	17	30	9	7	0	56	127	12	15
miR-7849-5p	5	4	4	5	6	3	8	0	0	0	30	0
miR-7851-3p	5	39.5	16.5	30	33	26	11	0	0	19	49	0
miR-7853-3p	5	23	14	27	15	11	13	1	0	0	0	0
miR-7853-5p	5	6	3	2	0	3	5	0	0	0	0	0
miR-8065-3p	5	4	2	10	8	7	3	1	0	0	1	22
miR-8078-5p	5	36	15	51.5	56.5	25	8	1	0	0	1	7
miR-8087-3p	5	10	4	2	1	4	5	0	0	0	0	0
miR-876-5p	5	9	2	17	2	6	0	0	19	1	0	0
miR-92a-2-5p	5	5	0	4	9	4	6	2	0	0	0	1
miR-934-3p	5	33	11	36	10	44	11	66	1	57	0	0
miR-9983-3p	5	26	28	27.5	3	28	52	110	0	248	669	0
miR-9985-5p	5	3	3	19	7	5.66667	7.66667	1.33333	40.6667	19.3333	1	0.333333
miR-548z-5p	4.66667	10	1	15.1667	3.7	3	0	0	0	0	45	0
miR-378f	4.5	11.5	2.83333	9	5.5	8	4.5	1	1	8.66667	2	0
miR-3135b-5p	4.33333	26.3333	7	2	2	15.3333	11	0	0	11.3333	0	0
miR-101-1-5p	4	7	6	19	11	4	0	0	0	30	0	0
miR-103a-2-5p	4	36	21.5	36	45	19	8	29	32	16	0	0
miR-11399-3p	4	10	8	1	1	13	1	0	0	0	0	0
miR-12120-3p	4	1	0	2	0	5	0	0	0	0	0	0
miR-1224-5p	4	36	16	11	23	29	2	0	27	0	1	0
miR-1256-5p	4	4	1	5	2	5	4	0	0	0	0	0
miR-1261-3p	4	12	4	7	8	1	15	0	1	0	0	0
miR-1267-3p	4	9	8	6	9	37	20	0	0	0	20	0
miR-1270	4	2	0	4	0	0	4	0	0	12	215	0
miR-1270-3p	4	9	5	4	15	21	0	0	0	0	0	0
miR-1293-3p	4	2	1	0	125	2	1	0	0	0	0	0
miR-1302-5-3p	4	9	1	3	3	6	0	0	0	26	0	1
miR-135a-5p	4	5	0	22	24	6	35	0	28	300	6	0
miR-153-2-3p	4	8	0	1	7	1	1	0	1	0	0	0
miR-190b-5p	4	10	1	11	45	13	3	0	0	0	0	0
miR-2052-3p	4	4	4	0	0	2	0	0	2	0	0	0
miR-218-1-5p	4	18	7	18	50	15	29	0	0	59	27	0
miR-2861-5p	4	15	16	26	37	18	4	0	17	0	0	14
miR-2909-3p	4	2	1	0	0	2	0	0	8	0	0	0
miR-301a-3p	4	38	68	58	89	42	53	0	15	42	63	0
miR-3085-5p	4	264	3	15	2	11	3	0	0	29	0	0
miR-3120-3p	4	3	2	6	13	0	5	0	0	0	2	0
miR-3146-5p	4	13	4	7	1	35	0	0	0	39	30	0
miR-3153-5p	4	11	1	0	8	3	6	0	0	0	0	0
miR-3159-5p	4	3	3	9	5	5	0	0	0	0	0	0
miR-3190-5p	4	3	3	1	4	4	0	0	0	0	0	0
miR-3193-5p	4	32	15	18	20	48	9	0	24	57	1	0
miR-320d	4	16	3	22	4	1	2	0	20	35	0	0
miR-323a-3p	4	32	30	26	45	15	89	0	47	18	0	20
miR-3610-5p	4	0	1	0	0	4	1	0	0	0	0	0
miR-3621-3p	4	6	1	0	1	0	1	0	0	0	0	0
miR-3622b-5p	4	24	4	6	14	5	6	0	35	39	40	0
miR-3679-5p	4	28	5	30	24	6	26	0	10	0	84	35
miR-375-3p	4	6	2	12	170	6	31	240	0	54	1468	48
miR-376c-3p	4	84	31	77	75	17	285	2	18	25	2	2
miR-378d-2-5p	4	26.75	8	10.3333	17	13.9167	3	0	31	7	2	0
miR-3909-3p	4	3	6	25	61	0	13	0	0	9	0	0
miR-3915-3p	4	1	4	5	1	12	1	0	4	0	11	0
miR-3916-5p	4	15	5	12	12	33	0	0	0	1	0	0
miR-3938-3p	4	8	3	5	4	16	0	4	0	0	0	0
miR-3976-3p	4	1	2	3	0	8	0	0	0	0	0	0
miR-409-5p	4	46	64	123	148	23	385	73	0	77	98	0
miR-422a-5p	4	5	1	12	19	2	0	0	0	12	0	0
miR-4307-5p	4	2	7	0	1	6	0	0	0	0	0	0
miR-4431-5p	4	15	6	19	20	16	1	0	1	0	3	0
miR-4477a-3p	4	4	1	3	4	6	6	0	20	0	0	0
miR-4486-3p	4	7	5	0	2	12	0	0	3	1	0	0
miR-449c-5p	4	1	10	73	2	7	7	0	0	0	243	0
miR-4501-5p	4	17	47	5	12	11	2	0	1	16	0	0
miR-4516-3p	4	0	3	0	0	1	6	0	0	0	0	0
miR-4520-2-3p	4	9	2	7	1	2	0	0	0	0	0	0
miR-4635-3p	4	10	6	13	11	25	4	0	0	0	46	0
miR-4645-3p	4	16	2	6	4	26	1	0	27	0	0	0
miR-4651-5p	4	20	5	1	53	15	1	0	0	0	120	0
miR-4655-3p	4	112	9	6	8	24	6	0	27	0	3	1
miR-4671-5p	4	14	10	7	18	227	0	0	10	0	1	0
miR-4706-3p	4	4	6	1	0	7	7	0	0	0	0	0
miR-4707-5p	4	18	5	6	17	10	11	0	0	0	0	0
miR-4715-5p	4	14	14	16	29	8	18	0	29	0	0	0
miR-4739-3p	4	11	2	4	21	15	8	0	0	108	0	0
miR-4763-5p	4	17	8	16	7	3	2	0	3	1	1	0
miR-4769-3p	4	1	3	7	5	7	0	0	0	0	0	0
miR-511-3p	4	6	25	81	135	12	45	0	0	59	60	0
miR-512-3p	4	2	3	31	0	1	12	0	0	1	0	76
miR-519b-3p	4	4	5	0	7	9.25	15.8333	0	0	0	0	30
miR-548ai-3p	4	17	12	9	16	8	13	0	0	27	1	0
miR-548aj-2-3p	4	9.83333	6	51.8	1048.09	1.86667	6.14286	0	1	0	12	0
miR-548an-5p	4	4	3	2	4	4	1	0	0	0	0	0
miR-548i-4-5p	4	2.8	13.9167	4	32	3	6.4	0	0	21	0	0
miR-548z-3p	4	3.86058	5	27	19.0333	5.94444	12	0	0	1	0	0
miR-5572-5p	4	7	5	9	26	17	17	0	0	42	0	0
miR-5585-5p	4	15	6	1	13	6	0	0	0	0	0	0
miR-559-3p	4	16	0	3	0	3	0	0	0	1	0	0
miR-5692c-1-3p	4	1	0	0	0	2	2	0	0	0	0	0
miR-5699-5p	4	9	1	6	13	8	1	0	11	42	50	0
miR-575-3p	4	3	2	4	10	1	0	0	0	0	0	0
miR-579-3p	4	8	2	20	26	11	2	0	0	2	35	0
miR-595-3p	4	5	0	0	1	7	8	1	0	0	0	0
miR-600-5p	4	2	1	0	1	0	10	0	0	0	0	0
miR-6068-3p	4	11	1	28	24	14	0	0	1	6	0	0
miR-6078-5p	4	28	6	8	14	27	3	67	0	30	39	0
miR-6085-5p	4	5	0	0	1	0	0	0	0	0	0	0
miR-6126-3p	4	9	3	3	7	7	1	0	17	0	4	0
miR-615-3p	4	7	1	6	14	7	0	0	2	14	0	0
miR-623-5p	4	3	0	2	1	2	0	0	0	0	0	0
miR-628-3p	4	15	1	18	21	13	7	0	0	0	0	0
miR-630-3p	4	0	3	2	6	0	0	0	0	0	0	0
miR-631-3p	4	7	1	0	0	1	0	0	0	16	0	0
miR-6503-5p	4	10	3	3	8	1	18	0	0	0	0	0
miR-6506-5p	4	2	1	6	5	5	0	0	0	0	1	0
miR-6509-5p	4	0	1	0	17	2	0	0	0	0	0	0
miR-655-3p	4	28	11	38	59	16	161	26	0	61	0	1
miR-657-3p	4	39	5	4	41	27	1	113	2	0	0	0
miR-665-3p	4	17	13	10	20	11	22	0	13	0	0	0
miR-6719-3p	4	7	1	9	18	14	2	24	1	24	0	0
miR-6759-3p	4	14	2	6	4	42	8	0	28	0	0	0
miR-6763-3p	4	6	4	0	35	4	4	0	0	28	59	0
miR-6769b-3p	4	9	4	1	3	8	4	2	2	0	2	0
miR-6795-3p	4	6	4	17	35	2	7	0	0	0	0	0
miR-6796-3p	4	25	3	5	14	7	7	0	0	0	0	0
miR-6803-3p	4	3	5	30	9	1	16	0	0	13	0	0
miR-6803-5p	4	6	4	6	12	2	4	0	2	0	0	0
miR-6809-3p	4	6	3	7	5	9	11	0	0	2	0	0
miR-6821-5p	4	38	2	8	29	23	7	0	0	0	0	0
miR-6827-3p	4	13	4	12	18	17	21	0	0	0	0	0
miR-6851-3p	4	28	8	13	19	14	6	0	15	0	0	0
miR-6854-3p	4	2	1	0	0	0	4	0	0	0	0	0
miR-6865-3p	4	7	0	1	9	3	1	22	0	0	5	34
miR-7110-3p	4	34	21	49	116	41	35	110.5	0	0	0	29
miR-8056-3p	4	3	1	0	0	3	5	7	0	0	36	0
miR-8061-3p	4	4	0	7	15	4	1	72	0	0	0	0
miR-8084-3p	4	9	1	1	4	17	8	0	0	38	0	28
miR-8088-3p	4	17	22	10	10	9	0	0	31	65	44	0
miR-874-5p	4	34	3	35	24	4	10	0	0	0	0	0
miR-889-3p	4	89	67	156	171	65	497	188	31	96	96	14
miR-943-3p	4	12	3	3	8	3	0	0	17	1	2	0
miR-9718-3p	4	31	3	1	29	12	6	0	0	60	0	0
miR-9851-5p	4	5	2	4	20	1	4	0	0	23	0	0
miR-99a-3p	4	18	5	26	51	8	31	0	0	0	0	0
miR-548d-1-5p	3.97917	22.3333	5	44.5238	77.8234	20.9091	11	1	0	41	2	0
miR-548ae-2-5p	3.5	5	5	9	33	2	26	0	0	37	68	0
miR-548f-1-3p	3.4	2	6.82857	14.2	28.2667	8.6	6.2	0	5.6	0	33	0
let-7c-3p	3	2	0	5	47	1	18	0	0	0	0	0
miR-10393-3p	3	15	4	4	18	21	6	0	0	14	0	0
miR-11400-3p	3	3	2	1	0	0	0	0	0	0	0	0
miR-1203-3p	3	0	2	0	0	1	0	0	0	0	0	0
miR-12126-3p	3	4	2	2	2	6	3	0	1	0	0	0
miR-122-5p	3	4	2	6	2	3	3	0	0	33	1	0
miR-1224-3p	3	6	3	11	18	18	9	0	0	0	0	0
miR-1231-3p	3	7	4	7	0	14	0	0	0	22	0	0
miR-1236-3p	3	3	1	3	5	2	0	0	0	17	0	0
miR-1250-5p	3	3	5	9	17	6	6	0	0	0	0	0
miR-1251-5p	3	0	1	5	0	3	0	0	1	0	0	0
miR-1255a	3	0	2	6	20	2	7	0	13	0	0	0
miR-1256-3p	3	4	4	5	4	5	0	0	0	0	0	0
miR-1257-3p	3	10	0	3	8	1	8	0	1	0	0	0
miR-1265-5p	3	8	2	5	6	2	21	0	0	0	0	0
miR-1275-3p	3	2	3	13	0	5	3	0	0	29	0	0
miR-1277-3p	3	11	15	42	10	7	15	0	26	1	0	0
miR-1282-5p	3	3	3	9	0	4	0	0	22	1	0	0
miR-1289-1-3p	3	1	1	3	3	7	0	0	0	0	0	0
miR-1289-2-3p	3	2	1	2.5	3	8	0	0	0	0	0	0
miR-129-1-3p	3	5	0	2	15	0	10	3	2	0	44	0
miR-1294-5p	3	0	3	5	8	5	12	0	1	0	0	0
miR-1297-5p	3	0	0	0	0	0	4	0	0	0	0	0
miR-153-3p	3	1	2	11	6	0	9	0	1	0	0	0
miR-15a-3p	3	7	1	15	20	3	15	0	0	0	0	0
miR-181d-3p	3	1	2	2	0	9	6	1	0	0	0	0
miR-187-5p	3	14	0	10	2	2	3	0	11	0	0	0
miR-1910-3p	3	9	1	7	13	2	19	0	0	0	0	0
miR-1915-5p	3	7	1	8	6	5	28	0	0	0	58	0
miR-194-1-3p	3	3	1	1	5	4	0	0	0	0	2	0
miR-194-3p	3	0	1	5	1	4	0	0	0	33	0	0
miR-2115-5p	3	10	7	0	3	0	2	1	1	18	0	0
miR-2116-3p	3	10	5	20	44	2	11	0	28	4	0	0
miR-2467-5p	3	0	8	3	9	1	0	0	0	0	0	0
miR-2681-3p	3	2	8	0	26	0	0	0	45	0	53	0
miR-2861-3p	3	42	13	4	50	23	1	0	15	78	0	0
miR-300-3p	3	0	0	0	0	0	0	0	29	0	0	0
miR-3064-5p	3	6	1	4	7	1	2	0	0	17	0	0
miR-3065-5p	3	11	26	1	612	2	6	0	3	0	59	0
miR-3074-3p	3	4	0	11	1	6	1	30	0	0	1	0
miR-3074-5p	3	1	4	7	13	2	3	0	0	32	0	0
miR-3117-3p	3	16	2	10	20	1	27	0	39	23	29	0
miR-3121-3p	3	15	6	11	30	6	1	0	0	19	0	0
miR-3124-3p	3	2	6	8	6	19	0	0	0	0	0	0
miR-3130-1-3p	3	3	0	7	4	5	0	0	0	0	0	0
miR-3136-5p	3	6	3	51	29	3	29	22	49	30	46	0
miR-3140-5p	3	0	2.5	2	2	3	7	0	0	0	0	0
miR-3141-5p	3	11	1	0	6	1	0	0	0	0	0	0
miR-3149-5p	3	14	4	9	2	1	4	16	0	0	0	0
miR-3150a-5p	3	0	1	4	1	0	0	0	0	39	0	0
miR-3160-2-5p	3	4	4	6	5	4	0	0	0	0	0	0
miR-3167-5p	3	11	5	3	5	16	1	0	17	21	0	0
miR-3177-3p	3	9	4	6	13	4	1	0	0	0	1	0
miR-3180-3-5p	3	1	3	23	3	0	71	105	0	34	93	0
miR-3181-3p	3	23	54	12	81	84	27	0	31	27	42	1
miR-3183-5p	3	0	2	0	0	1	0	0	0	0	0	0
miR-3185-3p	3	0	0	0	0	9	0	0	0	0	0	0
miR-3186-3p	3	3	2	7	4	1	0	0	0	0	0	0
miR-3187-3p	3	5	0	0	11	7	5	0	0	0	0	0
miR-3611-3p	3	11	4	2	34.6667	9	21	0	46	0	0	0
miR-3611-5p	3	5	6	9	26	14	5	0	21	0	0	0
miR-3616-5p	3	2	2	10	8	0	0	0	11	47	0	0
miR-3654-3p	3	0	1	0	6	0	3	0	0	0	0	0
miR-3658-3p	3	10	12	5	12	12	10	0	5	14	0	0
miR-3659-3p	3	7	2	12	5	4	0	0	0	26	0	0
miR-365b-5p	3	26	17	7	29	6	8	60	26	0	32	0
miR-3662-5p	3	0	1	0	11	0	0	0	0	0	0	0
miR-3664-3p	3	4	4	5	14	1	5	0	0	33	0	0
miR-3671-3p	3	6	8	5	15	4	0	0	15	0	1	0
miR-3691-3p	3	3	1	6	0	1	4	0	0	0	0	0
miR-376b-3p	3	2	15	14	5	4	38	0	0	0	0	0
miR-376c-5p	3	7	1	11	7	4	28	1	0	1	1	0
miR-378c-3p	3	15	1	4	10	4	3	0	0	0	0	0
miR-381-5p	3	1	1	7	22	6	25	0	0	29	0	0
miR-3916-3p	3	14	1	9	13	4	5	0	0	24	1	0
miR-3934-3p	3	16	3	20	31	22	15	0	0	0	35	0
miR-3935-3p	3	5	8	4	2	5	9	0	0	0	39	0
miR-3939-3p	3	8	0	4	1	0	0	0	0	0	0	0
miR-3939-5p	3	5	2	0	9	1	0	0	0	0	0	0
miR-3940-5p	3	2	5	0	1	1	0	0	0	0	0	0
miR-4252-5p	3	5	2	0	0	3	1	0	0	29	0	0
miR-4265-3p	3	1	0	0	5	5	0	0	0	0	0	0
miR-4282-5p	3	3	1	0	1	0	0	0	0	0	0	0
miR-4285-3p	3	10	2	0	3	11	0	0	0	0	0	0
miR-4285-5p	3	20	8	2	18	16	1	1	0	2	0	0
miR-4297-5p	3	6	0	1	2	5	0	0	0	2	0	0
miR-4302-3p	3	7	10	7	7	4	1	0	0	0	0	0
miR-4305-3p	3	6	4	4	5.5	5	0	0	0	0	17	0
miR-4311-3p	3	1	0	0	10	4	0	0	0	0	52	0
miR-4319-5p	3	3	0	0	0	3	0	0	0	0	0	0
miR-433-5p	3	3	0	0	0	1	2	0	0	0	0	0
miR-4430-5p	3	30	6	6	21	13	1	68	0	0	37	0
miR-4433b-5p	3	1	3	1	119	4	0	0	0	0	0	0
miR-4451-5p	3	1	0	0	0	0	0	0	0	0	0	0
miR-4452-5p	3	13	4	7	12	10	1	71	0	0	31	0
miR-4462-3p	3	41	3	8	8	2	0	62	0	0	0	0
miR-4465-3p	3	0	0	1	5	0	0	0	0	0	0	0
miR-4466-3p	3	12	2	10	40	8	10	1	13	20	1	0
miR-4468-3p	3	1	0	0	0	3	0	0	0	0	0	0
miR-4473	3	2	0	5	5	0	1	41	1	0	45	0
miR-4482-3p	3	2	3	1	1	6	0	0	1	0	0	0
miR-4488	3	10	8	7	53	33	18	0	17	0	0	0
miR-4497-3p	3	25	3	13	33	19	5	0	17	0	0	0
miR-449a-5p	3	2	2	10	1	2	7	0	0	0	0	0
miR-449c-3p	3	3	1	2	0	9	1	0	0	0	0	0
miR-450a-2-5p	3	10	3	5	3	3	5	0	0	1	0	0
miR-4512-3p	3	5	3	3	2	10	5	0	10	0	0	0
miR-4518-5p	3	31.5	7.5	9	14	30	6	0	1	0	0	0
miR-451b-5p	3	0	1	1	79	0	1	0	0	0	0	0
miR-4523-3p	3	49	7	6	74	21	7	0	0	0	43	0
miR-4528-5p	3	2	6	7	8	4	0	0	0	0	0	0
miR-4636-3p	3	4	1	1	1	4	0	0	1	0	0	0
miR-4646-5p	3	16	2	8	11	6	2	0	0	1	0	0
miR-4653-3p	3	4	3	6	106	4	3	0	6	0	0	27
miR-466-3p	3	11	7	9	2	8	5	0	21	0	0	0
miR-4663-3p	3	2	7	13	3	4	0	0	12	0	0	0
miR-4666a-3p	3	5	1	2	0	3	0	0	0	0	0	0
miR-4672-5p	3	3	2	9	0	7	10	0	0	0	0	0
miR-4677-5p	3	1	4	1	2	3	3	0	0	13	0	0
miR-4684-3p	3	6	1	2	7	2	0	0	0	0	0	0
miR-4689-3p	3	0	0	0	1	1	0	0	6	0	0	0
miR-4690-3p	3	7	4	6	5	1	7	0	0	0	0	0
miR-4695-5p	3	11	11	43	21	0	6	0	0	37	53	0
miR-4698-5p	3	5	0	4	4	1	0	0	16	0	0	0
miR-4706-5p	3	33	0	11	17	4	0	0	0	0	4	0
miR-4713-3p	3	4	4	4	6	5	13	0	0	0	0	0
miR-4723-3p	3	7	0	4	3	4	0	0	0	0	0	0
miR-4723-5p	3	3	0	0	3	1	3	0	0	0	0	0
miR-4724-3p	3	4	5	3	7	2	1	0	1	0	0	0
miR-4730-3p	3	2	1	2	2	6	6	0	0	0	0	0
miR-4742-3p	3	12	6	4	20	7	23	0	0	1	47	0
miR-4742-5p	3	16	2	9	12	33	5	0	0	1	10	0
miR-4750-5p	3	14	2	2	0	2	1	0	0	0	0	0
miR-4754-3p	3	1	0	1	0	2	0	0	0	6	0	0
miR-4762-3p	3	10	4	3	17	6	7	1	0	0	3	0
miR-4782-5p	3	9	8	6	8	0	0	0	0	0	0	0
miR-485-5p	3	44	18	52	38	2	100	0	44	51	0	0
miR-490-5p	3	36	0	21	0	6	2	0	0	0	0	0
miR-491-3p	3	8	7	6	4	7	5	0	0	5	0	0
miR-496-3p	3	6	1	19	0	3	11	0	0	0	0	0
miR-5002-3p	3	43	8	14	28	5	3	0	0	20	43	0
miR-5003-5p	3	1	1	2	1	5	0	0	1	0	0	1
miR-500a-5p	3	14	10	22	22	4	11	65	0	14	0	0
miR-5087-5p	3	3	1	0	3	1	0	0	0	0	0	0
miR-5091-3p	3	8	3	1	0	4	0	0	0	0	0	0
miR-514b-3p	3	1	0	4	1	2	0	0	9	22	0	0
miR-518e-3p	3	7	3	10	8	3	4	0	0	0	0	151
miR-5193	3	5	1	13	0	1	0	0	21	25	0	0
miR-5193-3p	3	14	5	9	6	10	10	0	3	2	25	0
miR-5194-3p	3	5	0	3	7	4	6	0	0	0	0	0
miR-548ae-5p	3	0	0	9	14	0	0	0	0	0	0	0
miR-548ag	3	0	0	0	0	0	0	0	0	0	0	40
miR-548ah-5p	3	3	1	2	0	1	0	0	0	0	0	0
miR-548az-3p	3	1	0	1	3	1	0	0	0	0	0	0
miR-548d-1-3p	3	7	0	5	9	11	0	0	0	0	0	0
miR-548d-2-5p	3	5	0	8	9	5	4	77	2	3	0	0
miR-548j-5p	3	17.2	1	3	15	0	6	0	0	0	28	0
miR-548k-5p	3	0	8	5	12	8	3	0	1	2	2	0
miR-550a-1-5p	3	3	10	22	70	9	25	0	0	0	0	0
miR-552-3p	3	25	8	0	3	9	0	0	0	0	0	0
miR-552-5p	3	7	6	25	1	8	0	0	0	0	0	0
miR-554-3p	3	3	2	2	1	5	10	0	0	0	50	0
miR-557-3p	3	9	3	3	7	7	7	0	0	12	3	12
miR-5571-5p	3	7	4	1	0	1	1	0	0	0	0	0
miR-558-3p	3	3	1	0	9	2	0	0	20	0	0	0
miR-5588-5p	3	7	11.5	4	17	13	4	0	0	20	0	0
miR-5692c-2-5p	3	1	1	0	8	1	0	0	0	0	0	0
miR-5694-3p	3	6	5	4	10	5	4	0	0	0	0	0
miR-579-5p	3	5	2	9	33	26	6	0	0	42	0	0
miR-588-5p	3	2	4	8	8	0	3	0	0	0	0	0
miR-596-3p	3	1	2	0	0	0	0	0	0	0	0	0
miR-6076-3p	3	6	4	15	13	15	3	0	0	1	0	0
miR-608-5p	3	2	0	0	0	3	0	0	0	0	0	0
miR-6090-3p	3	5	3	1	1	2	1	0	0	0	0	0
miR-615-5p	3	8	7	8	9	11	0	0	0	0	104	1
miR-618-3p	3	7	9	3	0	0	0	0	0	0	0	0
miR-620-3p	3	7	3	19	0	7	10	0	0	14	0	0
miR-620-5p	3	2	1	0	6	3	3	0	0	0	1	0
miR-623-3p	3	4	1	3	5	1	7	0	0	0	0	0
miR-635-3p	3	2	0	0	2	3	0	0	0	0	0	0
miR-640-5p	3	2	7	5	0	9	5	0	0	17	34	0
miR-644a-3p	3	2	1	3	1	16	1	0	0	31	1	0
miR-6503-3p	3	7	13	14	26	3	10	0	6	0	0	0
miR-6510-5p	3	2	4	0	7	0	2	1	1	0	26	0
miR-6513-5p	3	2	0	6	4	3	1	0	0	0	0	0
miR-6515-3p	3	15	3	22	22	5	15	0	16	0	44	0
miR-664b-5p	3	43	10	14	10	12	3	0	0	1	0	0
miR-6715b-3p	3	1	6	15	5	3	21	3	0	19	0	0
miR-6724-4-3p	3	380	25	11	40	23	10	0	15	0	5	0
miR-6728-3p	3	1	3	7	5	6	0	0	0	14	62	0
miR-6729-3p	3	90	65	58.5	86	43	27	0	0	23	0	25
miR-6734-3p	3	12	4	16	4	4	4	0	25	0	0	0
miR-6739-5p	3	10	1	6	2	18	5	0	0	0	0	0
miR-6753-3p	3	14	6	0	13	8	0	0	0	19	0	0
miR-6753-5p	3	5	1	1	3	2	8	0	0	0	0	0
miR-6771-5p	3	14	5	0	19	5	0	0	0	5	0	0
miR-6782-5p	3	1	3	0	0	0	5	0	0	0	0	0
miR-6787-5p	3	1	0	0	7	1	0	1	0	0	0	0
miR-6830-5p	3	1	4	0	5	4	0	0	0	0	0	0
miR-6831-5p	3	1	1	0	1	6	10	0	0	0	0	0
miR-6837-3p	3	4	3	2	8	17	4	0	0	0	0	0
miR-6850-5p	3	1.5	4	0	16	18	5	0	0	0	0	1
miR-6856-3p	3	2	2	1	5	5	0	0	0	0	0	0
miR-6865-5p	3	1	2	1	5	2	1	0	0	0	0	0
miR-6870-5p	3	13	1	19	19	7	6	0	0	11	25	0
miR-6872-3p	3	16	7	10	21	15	4	0	32	0	15	0
miR-6878-5p	3	3	9	0	12	4	1	0	0	15	1	0
miR-6879-5p	3	8	4	8	59	20	12	0	7	20	0	0
miR-6882-5p	3	6	0	2	3	9	13	0	0	21	0	0
miR-6886-3p	3	0	0	1	7	6	0	0	0	0	0	0
miR-6893-3p	3	8	2	9	11	16	3	0	1	0	25	43
miR-7107-3p	3	0	4	7	11	5	0	37	20	0	0	0
miR-7159-5p	3	2	4	3	4	1	0	0	0	33	0	0
miR-7162-5p	3	61	8	15	20	18	14	0	0	0	0	0
miR-761-5p	3	1	2	0	0	3	0	0	0	0	0	0
miR-767-5p	3	16	2	83	348	21	22	119	1	23	201	0
miR-7703-3p	3	6	0	5	1	8	2	0	0	0	31	0
miR-7845-5p	3	2	3	2	1	2	0	0	0	0	0	0
miR-7847-5p	3	8	0	4	2	7	17	0	0	0	43	0
miR-7854-3p	3	7	1	2	9	1	4	0	0	0	0	0
miR-8059-5p	3	4	0	0	2	0	4	0	0	0	0	0
miR-8065-5p	3	8	4	6	11	14	0	0	0	18	0	0
miR-891a-5p	3	1	0	0	3	8	0	0	0	0	0	0
miR-935-3p	3	12	0	1	39	6	1	0	9	1	1	0
miR-944-5p	3	7	4	14	172	0	1	0	0	0	0	0
miR-96-3p	3	3	12	5	15	5	5	0	0	1	0	0
miR-9901-3p	3	55	14	21	58	13	30	0	26	78	0	0
miR-9901-5p	3	20	6	6	26	18	1	0	0	3	0	0
miR-9986-5p	3	4	1	3	0	1	0	0	0	0	0	0
miR-378b-3p	2.66667	5	3.33333	6	1	3.66667	1	0	1.33333	37	0	0
miR-4467-5p	2.5	1	1	0	0	6	0	0	0	0	0	0
miR-639-5p	2.5	25.5	6	1.5	117.5	19	3	0	30	16	0	0
miR-378e-3p	2.08571	3.29524	8.54762	7.61429	8.28571	4.67619	2.16667	1	3.16667	11.6905	10.3333	11.1667
let-7a-2-3p	2	5	2	7	0	0	18	0	1	9	0	0
miR-10392-5p	2	0	4	2	1	4	0	0	0	0	0	0
miR-10394-3p	2	7	7	0	15	10	2	0	0	14	0	0
miR-10394-5p	2	1	0	3	3	1	2	0	0	0	2	0
miR-10396b-3p	2	13	2	4	38	24.5	9	0	1	35	0	0
miR-10396b-5p	2	8	0	3	26	12	0	0	0	0	0	0
miR-10397-3p	2	2	4	6	1	2	0	0	0	21	0	0
miR-10401-3p	2	25	10	63	179	69	28	0	4	2	2	0
miR-10523-5p	2	6	2	2	5	2	1	0	0	0	0	0
miR-106a-3p	2	9	8	5	29	7	29	0	0	34	132	0
miR-1183-5p	2	6	3	0	6	4	0	0	0	0	0	0
miR-1184-3-3p	2	11	3	2	2	8	3	0	11	0	0	0
miR-1202-5p	2	0	3	0	0	0	4	0	0	0	0	0
miR-1205-3p	2	1	2	0	0	1	2	0	0	0	0	0
miR-12116-3p	2	4	1	4	6	4	1	0	0	30	0	0
miR-12122-5p	2	6	1	5	5	4	0	0	0	0	0	0
miR-12123-5p	2	8	7.5	0	0	6	14	0	0	0	0	0
miR-12124-5p	2	4	0	2	2	1	1	0	0	0	0	0
miR-12130-5p	2	4	1	7	2	40	2	1	0	0	1	0
miR-12132-5p	2	1	1	0	3	14	5	0	20	6	0	0
miR-1225-3p	2	3	2	1	5	2	13	0	0	0	0	0
miR-1226-5p	2	2	0	7	3	4	2	0	0	6	0	0
miR-122b-3p	2	0	1	0	0	0	4	0	0	0	0	0
miR-1233-2-5p	2	0	0.5	0	33	3	3	0	0	0	45	0
miR-1237-5p	2	22	15	1	35	9	0	0	10	61	0	0
miR-124-2-3p	2	25	1	5	5	5	3	0	0	0	0	0
miR-1244-4-5p	2	10	0	3	26	10	5	0	9	0	0	0
miR-1245b-5p	2	8	4	1	0	1	5	0	0	0	0	0
miR-1246	2	2	37	1	120	21	29	0	20	22	102	0
miR-1246-3p	2	2	1	0	0	6	3	0	0	0	0	0
miR-1247-3p	2	6	0	6	1	0	1	0	0	40	0	0
miR-1250-3p	2	2	1	3	0	9	2	0	0	0	0	0
miR-1252-5p	2	4	2	16	10	10	6	0	0	0	0	0
miR-1255a-3p	2	4	3	0	24	9	22	0	32	0	0	0
miR-1255a-5p	2	13	2	9	2	14	21	0	1	0	48	0
miR-1255b-1-3p	2	3	2	9	2	8	0	0	0	1	1	0
miR-1260a	2	0	1	4	3	0	9	0	22	0	1	0
miR-1265-3p	2	2	0	1	2	2	0	0	0	0	0	0
miR-1266-5p	2	9	6	6	13	7	0	0	0	22	29	0
miR-1267-5p	2	0	0	8	1	4	1	0	0	0	0	0
miR-1268a	2	19	16	38	67	1	51	0	73	65	0	0
miR-1269a-5p	2	5	0	0	4	3	1	0	0	0	0	0
miR-1269b-3p	2	0	1	1	1	5	10	0	0	0	0	0
miR-1283-1-3p	2	1	3	0	2	6	3	0	0	0	0	0
miR-1284-3p	2	3	2	1	2	6	1	0	0	0	0	0
miR-1298-3p	2	5	6	4	2	4	5	0	43	0	1	0
miR-1302-1-3p	2	6	3	0	3	3	3	0	0	0	0	0
miR-1302-4-5p	2	11	16.3333	4	10	11	9	0	1	0	1	0
miR-1302-6-3p	2	2	2	1	3	1	8	0	0	0	0	0
miR-1471-5p	2	1	0	0	0	0	0	1	0	0	0	0
miR-147b-5p	2	0	5	1	12	1	11	0	2	0	48	0
miR-149-3p	2	10	3	1	25	8	1	0	0	1	0	6
miR-153-2-5p	2	7	4	9	9	2	3	0	0	23	0	0
miR-1909-5p	2	5	0	0	6	5	0	0	0	0	0	0
miR-1913-3p	2	8	1	3	11	1	1	0	0	0	45	0
miR-1914-5p	2	11	2	20	10	2	2	0	24	35	0	0
miR-1972-2-3p	2	6	1	6	8	3	6	34	0	0	2	0
miR-204-5p	2	57	7	104	956	6	13	2	37	5	6	1
miR-2114-5p	2	3	0	0	0	2	1	88	0	0	0	0
miR-216a-5p	2	4	6	5	0	8	1	0	6	0	0	0
miR-217-3p	2	4	1	0	7	2	0	0	0	0	0	0
miR-219b-3p	2	2	6	0	2	2	2	0	0	0	44	0
miR-2277-3p	2	21	18	19	72	12	6	0	0	0	2	0
miR-23c-5p	2	3	1	6	2	5	1	0	0	0	2	0
miR-2682-5p	2	1	4	1	59	5	0	0	0	0	1	0
miR-297-5p	2	3	2	1	5	2	6	2	0	0	0	0
miR-298-3p	2	5	5	7	3	7	1	0	18	2	0	0
miR-301b-3p	2	9	20	21	73	9	28	0	0	2	35	0
miR-3115-5p	2	2	0	5	12	2	6	0	0	14	0	0
miR-3118-4-5p	2	2	5	0	0	0	0	1	0	0	0	0
miR-3123-5p	2	0	2	2	3	2	1	0	0	0	0	0
miR-3124-5p	2	5	2	0	40	4	0	0	0	24	0	0
miR-3125-5p	2	2	0	12	0	9	2	0	0	0	1	0
miR-3129-3p	2	4	0	0	18	2	2	0	0	0	0	0
miR-3137-3p	2	2	2	6	6	2	5	0	0	0	0	0
miR-3139-3p	2	2	0	5	8	1	0	0	0	0	0	0
miR-3140-3p	2	7	2	7	12	4	2	0	0	0	0	0
miR-3145-5p	2	6	4	0	11	10	1	0	0	0	0	0
miR-3150a-3p	2	2	1	2	1	1	0	0	0	0	0	0
miR-3152-5p	2	1	6	3	0	3	1	0	0	0	0	0
miR-3155a-3p	2	2	2	0	0	9	0	0	0	0	0	0
miR-3155b-5p	2	1	2	1	4	2	0	0	0	0	0	0
miR-3158-3p	2	2	9	7	18	12	0	0	0	0	1	0
miR-3163-5p	2	8	1	2	7	1	0	0	18	0	0	0
miR-3166-3p	2	13	0	21	1	1	8	0	0	0	0	0
miR-3168-3p	2	5	4	0	4	9	21	0	30	0	0	3
miR-3171-5p	2	6	1	0	22	9	0	0	0	14	0	0
miR-3174	2	0	1	0	1	0	0	0	0	30	0	0
miR-3175-5p	2	19	1	12	45	10	5	2	0	0	0	0
miR-3180-3-3p	2	0	0	3	7	3	17	44	0	0	2	0
miR-3187-5p	2	5	3	0	1	4	0	0	0	0	0	0
miR-3188-3p	2	0	0	4	3	3	0	0	0	0	0	0
miR-3190-3p	2	4	7	9	5	1	6	0	0	0	0	0
miR-3191-3p	2	6	2	6	8	0	13	1	1	3	6	2
miR-3192-3p	2	1	2	18	7	5	10	0	0	0	0	0
miR-3198-1-5p	2	7	2	1	65	1	0	0	0	0	0	0
miR-3199-2-3p	2	1	5	0	5	2	0	0	0	0	0	0
miR-320c-1-5p	2	5	0	4	5	2	0	0	0	0	0	0
miR-320d-2-5p	2	0	0	0	0	0.5	0	0	0	0	1	0
miR-323b-3p	2	3	19	23	15	5	54	70	0	0	0	0
miR-325-3p	2	1	6	0	1	6	0	0	0	0	1	0
miR-326-3p	2	32	24	122	27	68	95	2	0	52	2	0
miR-33b-3p	2	3	7	1	34	6	3	0	0	0	0	0
miR-346-3p	2	6	0	3	19	7	0	0	0	15	70	0
miR-34b-5p	2	0	4	12	33	1	0	0	0	0	0	0
miR-3606-3p	2	10	8	6	13	8	0	0	1	8	42	0
miR-3609-5p	2	7	7	1	9	9	0	0	0	31	0	24
miR-3613-3p	2	16	3	9	14	8	4	0	18	3	0	0
miR-3614-5p	2	12	18	22	1	17	0	0	0	0	0	0
miR-3620-3p	2	9	0	7	6	7	18	0	0	5	0	0
miR-3621-5p	2	24	4	7	10	17	8	0	1	0	28	0
miR-3650-5p	2	0	0	0	5	0	0	0	0	0	0	0
miR-3652-5p	2	5	3	6	4	3	9	0	0	0	0	0
miR-3657-3p	2	5	3	1	7	14	1	1	0	2	0	0
miR-3666-5p	2	1	1	0	7	4	0	0	0	0	0	0
miR-3667-5p	2	3	0	2	1	4	4	0	0	0	0	0
miR-3672-3p	2	1	2	0	1	5	0	0	0	0	0	0
miR-3675-3p	2	1	1	0	12	3	0	0	0	0	0	0
miR-3678-5p	2	9	7	8	3	2	8	0	0	0	0	0
miR-3684-3p	2	1	3	8	2	0	7	0	0	0	0	0
miR-3684-5p	2	3	1	2	2	2	5	0	0	0	0	0
miR-3688-2-5p	2	9	0	11	7	5	0	0	0	0	0	0
miR-3689d-2-5p	2	1	3	0	3	0	0	0	0	0	0	0
miR-3690-2-5p	2	2	0	0	2	0	0	0	0	3	0	0
miR-378j-5p	2	0	3.66667	0	12	3	0	0	0	26.3333	0	0
miR-3914-2-3p	2	1	1	5	3	2	2	0	0	1	0	0
miR-3914-2-5p	2	0	1	8	3	2	0	1	0	1	47	0
miR-3915-5p	2	2	2	0	1	4	2	0	0	0	1	0
miR-3920-3p	2	3	6	3	6	4	0	0	0	1	0	0
miR-3921-3p	2	2	0	0	2	2	0	0	0	0	0	0
miR-3923-3p	2	4	3	0	1	4	0	0	0	30	0	0
miR-3928-3p	2	25	0	1	7	11	3	0	0	0	64	0
miR-3934-5p	2	23	11	14	65	13	1	0	58	50	0	0
miR-3942-3p	2	5	2	19	17	4	6	0	0	0	0	0
miR-3972-5p	2	8	5	1	0	6	0	0	0	0	0	0
miR-3974-3p	2	0	0	0	1	1	0	0	0	21	0	0
miR-3978-3p	2	7	0	2	7	0	0	0	0	0	0	0
miR-422a-3p	2	7	0	0	4	6	0	0	0	0	0	0
miR-4258-3p	2	4	1	3	0	10	1	0	0	33	0	0
miR-4263-5p	2	7	4	1	2	7	1	1	4	1	0	0
miR-4267-3p	2	5	0	2	0	4	0	0	0	0	0	0
miR-4269-5p	2	4	1	2	8	2	1	1	0	1	42	0
miR-4272-5p	2	0	0	4	0	4	0	0	0	0	0	0
miR-4278-3p	2	3	1	0	0	3	0	0	0	0	0	0
miR-4293-3p	2	1	3	2	8	3	0	0	0	0	0	0
miR-4294-5p	2	0	1	0	0	0	5	0	0	0	0	0
miR-4296-5p	2	1	2	8	4	10	0	1	0	24	0	0
miR-4300-5p	2	1	1	2	2	1	0	0	0	2	0	0
miR-4304-3p	2	10	0	2	8	4	0	0	0	1	0	0
miR-4307-3p	2	8	7	0	0	7	0	0	0	0	102	0
miR-4309-5p	2	5	0	1	1	4	0	0	0	1	0	0
miR-4310-3p	2	2	0	0	0	0	8	0	0	16	0	0
miR-4312-5p	2	5	0	0	5	3	0	0	0	0	0	0
miR-4313-5p	2	17	3	5	17	25	0	5	0	20	1	0
miR-4316-5p	2	37	3	0	7	4	0	0	0	21	0	0
miR-4317-3p	2	0	1	4	1	5	0	0	0	0	0	0
miR-4321-5p	2	1	0	0	0	3	1	0	0	0	0	0
miR-4322-5p	2	8	23	2	37	9	0	0	0	2	0	0
miR-4325-3p	2	6	0	1	12	3	0	0	0	0	0	0
miR-4327-3p	2	3	0	2	0	2	0	0	0	0	0	0
miR-4421-3p	2	6	0	3	3	1	1	0	0	0	0	0
miR-4423-5p	2	0	0	5	0	4	15	0	0	0	0	0
miR-4433a-3p	2	2	4	5	7	6	3	0	0	0	0	0
miR-4434-5p	2	0	1	0	2	0	1	0	0	0	0	0
miR-4436b-2-5p	2	3	1	2	12	5	0	0	0	0	0	0
miR-4440-5p	2	3	6	0	0	2	0	0	0	0	0	0
miR-4444-2-3p	2	0	0	0	4	4	0	0	0	11	0	0
miR-4452-3p	2	0	0	7	11	5	0	0	0	0	1	0
miR-4453-5p	2	3	10	2	2	9	1	0	0	0	0	0
miR-4470-3p	2	3	1	1	4	0	0	0	0	6	0	0
miR-4470-5p	2	2	1	2	3	0	1	1	0	0	0	0
miR-4471-5p	2	8	0	1	11	0	0	0	16	0	0	0
miR-4472-2-5p	2	12	7	1	1	11	5	0	0	5	0	0
miR-4473-3p	2	22	3	31	16	5	18	40	0	38	13	0
miR-4474-3p	2	5	3	0	3	4	0	0	0	35	0	0
miR-4478-3p	2	2	1	0	0	2	1	0	21	0	0	0
miR-4478-5p	2	8	0	12	5	5	0	0	0	0	31	0
miR-4484-3p	2	17	6	17	21	4	19	0	0	26	0	1
miR-449a	2	2	4	23	0	0	17	10	0	0	0	53
miR-4502-3p	2	4	0	6	9	5	0	0	2	1	0	0
miR-4503-5p	2	9	3	8	2	9	1	0	0	0	28	0
miR-4507-5p	2	1	0	2	5	6	0	0	0	0	0	0
miR-450a-2-3p	2	8	2	10	5	5	46	0	40	1	11	0
miR-4511-3p	2	5	1	3	0	2	4	0	0	0	0	0
miR-4523-5p	2	2	0	0	0	3	2	0	0	0	0	0
miR-4524a-3p	2	10	4	18	2	2	27	0	0	0	1	0
miR-4525-3p	2	8	2	9	2	7	1	0	0	0	0	0
miR-4526-3p	2	1	0	0	1	1	0	0	0	0	0	0
miR-4538-3p	2	5	1	6	9	5	2	0	0	0	0	0
miR-4633-3p	2	0	2	10	0	1	2	0	0	0	0	0
miR-4642-3p	2	0	2	0	0	0	0	0	0	0	3	0
miR-4644-3p	2	9	3	0	5	3	7	0	20	0	1	0
miR-4646-3p	2	10	0	3	0	5	12	0	0	24	0	0
miR-4647-3p	2	3	1	2	40	5	12	1	1	0	1	0
miR-4649-3p	2	4	0	2	1	0	0	0	0	2	0	0
miR-4650-2-5p	2	0	10	3	0	15	1	0	0	0	0	0
miR-4652-3p	2	2	1	7	14	4	0	0	0	0	45	0
miR-4656-5p	2	1	0	1	4	3	0	0	23	0	0	0
miR-4659b-5p	2	6	0	6	4	3	1	0	0	0	0	0
miR-4660-5p	2	3	5	23	2	2	0	0	0	0	0	0
miR-4662b	2	0	0	0	1	0	0	0	0	0	0	0
miR-4668-5p	2	4	4	8	10	22	4	2	0	0	34	0
miR-4675-3p	2	0	0	0	0	3	5	0	0	0	0	0
miR-4679-1-5p	2	1	3	15	2	1	5	0	0	0	0	0
miR-4679-2-5p	2	0	1	0	1	3	0	0	1	0	1	0
miR-4680-3p	2	2	2	10	0	7	4	1	0	0	0	0
miR-4683-5p	2	2	1	0	0	0	0	0	0	0	0	0
miR-4687-3p	2	21	3	13	34	15	7	0	0	0	4	0
miR-4688-5p	2	1	0	0	2	1	0	0	0	0	0	0
miR-4694-5p	2	3	2	3	0	5	0	0	11	0	0	0
miR-4697-3p	2	8	0	0	0	4	0	0	0	23	0	0
miR-4705	2	0	0	0	0	0	0	0	0	0	0	0
miR-4719-3p	2	2	3	2	0	7	0	11	0	0	0	0
miR-4720-3p	2	6	1	0	0	4	0	0	0	0	0	0
miR-4726-3p	2	2	0	0	0	0	3	0	0	0	0	0
miR-4734-5p	2	4	5	1	5	8	8	0	1	0	0	0
miR-4743-3p	2	5	2	0	0	9	9	0	0	0	0	0
miR-4746-5p	2	6	4	10	28	8	7	0	1	19	89	0
miR-4753-3p	2	0	2	0	0	6	0	51	0	27	0	0
miR-4753-5p	2	5	1	0	2	5	0	0	8	0	0	0
miR-4758-3p	2	75	5	7	21	12	4	0	10	0	0	0
miR-4758-5p	2	0	0	0	5	0	0	0	0	0	24	0
miR-4760-3p	2	0	7	11	5	5	0	36	0	28	0	0
miR-4763-3p	2	1	3	4	5	9	0	0	0	0	0	0
miR-4767-3p	2	21	11	7	25	6	7	0	0	0	1	0
miR-4774-3p	2	1	1	0	4	5	0	0	0	0	0	0
miR-4774-5p	2	7	2	0	0	2	0	0	0	0	0	0
miR-4775-5p	2	16	5	3	20	3	1	2	1	2	0	0
miR-4778-3p	2	3	2	3	1	6	7	0	7	0	70	0
miR-4784-3p	2	6	5	7	3	2	0	0	0	0	46	0
miR-4785-3p	2	4	3	0	1	1	0	0	0	3	1	0
miR-4785-5p	2	4	2	2	4	3	2	0	0	3	0	0
miR-4794-3p	2	0	0	0	11	3	0	1	3	0	0	0
miR-4802-3p	2	11	6	26	1	2	8	0	0	0	0	0
miR-4802-5p	2	11	3	0	9	4	0	1	0	0	0	0
miR-4804-5p	2	1	1	0	12	2	0	0	0	0	0	0
miR-486-2-5p	2	10	0	6	55	2	4	1	0	39	0	0
miR-492-3p	2	18	3	8	4	7	0	0	0	18	0	0
miR-497-3p	2	4	1	1	1	3	0	0	0	0	0	0
miR-499a-3p	2	37	6	6	13	11	7	0	0	0	0	0
miR-5002-5p	2	3	1	8	0	11	0	0	0	0	0	0
miR-5007-3p	2	8	3	0	4	11	5	0	0	0	0	0
miR-500b-3p	2	4	5	3	10	2	2	0	14.5	0	0	0
miR-5011-3p	2	5	3	1	7	2	0	0	0	0	0	0
miR-508-3p	2	8	2	19	8	6	5	0	0	0	0	0
miR-509-2-3p	2	1	2	0	0	2	0	0	0	21	0	0
miR-509-3-5p	2	9	4	51	7	4	20	9	0	4	108	0
miR-5090-3p	2	3	0	0	7	8	0	0	0	3	0	0
miR-5090-5p	2	3	0	6	0	13	7	0	0	0	0	0
miR-5092-3p	2	4	0	0	0	0	0	0	0	0	0	0
miR-512-2-5p	2	12	3	7	21	6	3	0	0	0	0	29
miR-513a-2-5p	2	1	4	4	2	0	1	0	0	0	49	0
miR-514a-1-5p	2	2	1	1	1	4	0	0	0	0	0	0
miR-514a-3p	2	2	0	33	10	1	110	0	0	0	38	0
miR-5189-5p	2	4	5	0	0	4	4	0	0	21	50	0
miR-518a-1-5p	2	0	0	0	0	0	0	0	0	0	0	0
miR-518b-3p	2	4	4	6	0	1	8	1	0	1	0	26
miR-5191-3p	2	7	0	3	2	11	2	0	0	1	0	0
miR-5194-5p	2	3	0	8	1	2	5	86	0	15	0	0
miR-5196-5p	2	12	0	1	5	3	0	2	0	0	0	0
miR-519d-3p	2	0.5	0	2	2	1	5.5	0	0	0	0	43
miR-519d-5p	2	7	3	2	0	2	0	51	0	0	54	0
miR-522-3p	2	3	5	36	5	10	267	0	0	0	5	105
miR-524-3p	2	3	1	1	0	0	0	0	0	0	1	15
miR-527-3p	2	3	0	2	0	2	5	0	0	0	21	0
miR-544a-5p	2	1	2	2	0	8	3	0	0	0	0	0
miR-548ab-3p	2	3	2	0	5	1	3	4	2	0	0	0
miR-548ad-5p	2	0	2	1	4.66667	1	0	0	0	0	0	0
miR-548am-5p	2	11	4.08333	4	18.875	7.66667	6	0	12	0	0	0
miR-548an	2	0	0	4	0	0	0	0	0	0	0	0
miR-548an-3p	2	5	2	4	4	0	0	0	0	0	0	0
miR-548aq-5p	2	3	2	0	3	0	0	0	0	0	0	0
miR-548ar-3p	2	1	1	6	45	1	14	0	61	0	0	0
miR-548b-5p	2	9	1	12	234	6	0	11	31	1	28	0
miR-548ba	2	21	0	0	2	0	11	0	0	0	0	0
miR-548l-3p	2	0	0	3	1	0	0	0	0	0	0	0
miR-548t-3p	2	5.07692	4	17	47	7	17	0	0	17	0	1
miR-550a-3-3p	2	9	10	33	35	21	48	0	24	0	49	25
miR-550a-3-5p	2	4	5	1	10	9	7	0	0	16	0	0
miR-550a-3p	2	1	3	13	25	8	1	0	0	0	32	0
miR-550b-2-5p	2	5	2	0	2	1	0	20	0	0	0	0
miR-557-5p	2	5	3	10	2	6	0	0	0	0	0	0
miR-5579-3p	2	0	0	1	2	2	5	0	0	0	0	0
miR-5587-5p	2	0	0	0	1	4	0	0	0	0	0	0
miR-5589-3p	2	0	0	0	1	1	2	0	20	0	0	0
miR-5590-5p	2	1	0	1	5	2	0	0	0	0	0	0
miR-562-3p	2	16	3	1	8	6	5	0	0	0	1	0
miR-568-5p	2	5	5	1	8	3	0	0	0	0	0	0
miR-5682-5p	2	6	2	0	0	0	2	0	0	0	0	0
miR-5683-5p	2	6	1	7	1	2	0	0	0	0	0	0
miR-5688-3p	2	23	8	6	4	6	2	0	0	0	20	0
miR-569-5p	2	2	0	1	0	6	0	0	0	0	0	0
miR-5690-3p	2	0	2	4	2	0	0	0	0	0	0	0
miR-5692c-1-5p	2	0	2	0	0	1	0	1	0	1	0	0
miR-5693-3p	2	5	3	8	2	1	2	0	0	1	0	0
miR-5694-5p	2	4	4	3	4	6	3	0	1	2	0	0
miR-5695-5p	2	1	1	9	5	7	0	0	0	0	0	0
miR-5697-5p	2	4	1	0	0	3	0	0	0	9	0	0
miR-5699-3p	2	10	0	2	12	108	5	0	0	28	0	0
miR-5703-5p	2	0	0	0	3	0	2	0	0	0	0	21
miR-5706-3p	2	1	0	3	7	5	0	0	20	0	0	0
miR-5706-5p	2	8	1	0	0	3	1	0	0	0	0	0
miR-580-3p	2	4	0	11	23	3	0	0	34	1	40	0
miR-585-5p	2	18	0	7	0	4	0	0	0	0	0	0
miR-587-3p	2	4	0	0	0	5	0	0	0	0	0	0
miR-602-5p	2	8	6	6	2	6	4	27	0	53	3	0
miR-603-5p	2	3	10	2	5	14	1	0	18	3	0	0
miR-604-3p	2	6	4	0	3	3	8	0	0	0	0	0
miR-607-3p	2	1	3	4	14	6	0	0	0	0	0	0
miR-607-5p	2	4	4	0	2	8	0	1	0	0	0	0
miR-6071-5p	2	1	0	2	4	0	0	0	0	0	0	0
miR-6073-5p	2	0	0	4	0	2	1	0	0	1	0	0
miR-6078-3p	2	5	4	0	5	3	0	0	1	1	0	0
miR-6085-3p	2	13	1	17	0	16	4	0	0	0	0	0
miR-6089-2-3p	2	7	6	4	6.66667	5	8	0	44	2	0	0
miR-610-5p	2	5	1	2	8	0	6	0	0	0	0	0
miR-6125-3p	2	11	6	18	5	9	3	1	0	48	0	0
miR-6125-5p	2	5	1	6	2	7	0	0	1	1	1	0
miR-6127-5p	2	9	2	2	1	1	0	0	0	0	0	0
miR-6130-5p	2	2	0	10	5	10	10	0	0	0	0	1
miR-6134-5p	2	0	1	1	0	0	0	0	0	0	0	0
miR-618	2	4	23	30	40	0	37	0	0	20	0	0
miR-626-3p	2	5	3	5	1	3	2	0	0	2	0	0
miR-629-3p	2	15	8	37	60	12	16	0	24	0	0	0
miR-630-5p	2	5	6	1	0	3	0	0	3	0	0	0
miR-631-5p	2	11	0	4	8	3	3	2	1	0	0	0
miR-638-5p	2	72	17	12	23	15	11	0	0	0	0	0
miR-639-3p	2	8	1	3	1	4	0	0	2	0	1	0
miR-643-3p	2	2	6	19	0	8	9	1	0	0	0	0
miR-647-3p	2	9	2	0	3	3	0	0	0	0	0	0
miR-647-5p	2	3	3	3	0	3	0	0	0	0	0	0
miR-648-3p	2	1	2	3	2	6	1	0	0	0	0	1
miR-648-5p	2	3	1	4	1	2	5	0	1	0	0	0
miR-650-3p	2	11	3	8	6	17	0	0	0	0	0	0
miR-6502-5p	2	4	1	0	0	0	3	0	0	0	37	0
miR-6507-5p	2	15	6	2	1	5	0	0	0	2	0	0
miR-6511a-4-3p	2	8	3	17	7	2	11	1	38	30	0	0
miR-6511b-2-3p	2	6.5	4.5	5	14.5	0.5	16	24	20	0	0	0
miR-654-5p	2	22	35	37	31	10	51	0	33	101	0	0
miR-6715b-5p	2	1	0	0	0	3	13	0	0	0	0	0
miR-6717-3p	2	4	3	2	3	2	0	0	0	0	0	0
miR-6717-5p	2	6	5	27	45	14	17	0	35	0	0	0
miR-6719-5p	2	8	1	1	4	28	0	0	0	18	13	0
miR-6721-5p	2	1	1	5	9	3	21	0	0	0	49	0
miR-6732-3p	2	1	12	6	9	6	3	0	0	15	0	0
miR-6733-5p	2	2	3	2	3	3	1	0	0	0	0	0
miR-6735-5p	2	1	5	10	2	7	16	0	0	0	0	0
miR-6737-5p	2	6	6	2	8	3	0	0	0	0	0	0
miR-6745-3p	2	5	5	3	20	7	6	0	0	0	0	0
miR-6745-5p	2	6	3	3	17	11	0	0	26	1	0	0
miR-6755-3p	2	7	1	1	9	8	1	47	0	0	0	0
miR-6755-5p	2	0	0	7	0	4	0	0	0	3	0	0
miR-6766-5p	2	1	5	0	4	4	3	0	1	0	1	0
miR-6769b-5p	2	2	0	0	1	0	2	0	0	0	0	0
miR-6772-5p	2	1	3	1	1	6	0	0	0	0	0	0
miR-6773-3p	2	0	2	0	4	4	0	0	0	0	0	3
miR-6775-3p	2	2	0	0	16	5	0	0	0	0	25	0
miR-6789-5p	2	32	19	1	27	8	5	0	0	0	1	0
miR-6798-3p	2	4	0	5	5	6	2	0	28	0	23	0
miR-6798-5p	2	6	0	2	12	6	0	0	0	0	0	0
miR-6799-3p	2	2	0	4	2	8	1	0	0	1	0	0
miR-6800-3p	2	2	1	1	4	7	0	0	1	0	16	0
miR-6802-3p	2	7	1	10	4	6	7	0	31	0	1	0
miR-6807-3p	2	2	7	8	10	9	0	0	0	0	0	0
miR-6812-3p	2	2	1	9	0	9	5	0	10	54	0	0
miR-6812-5p	2	0	2	0	4	5	0	0	0	0	1	0
miR-6813-3p	2	0	0	4	7	3	0	26	0	0	0	0
miR-6814-5p	2	4	0	0	3	4	0	0	0	0	0	0
miR-6816-3p	2	2	0	1	1	3	14	0	0	0	65	0
miR-6818-5p	2	0	0	6	19	2	4	0	7	0	0	0
miR-6832-3p	2	5	4	1	5	5	3	0	0	0	0	0
miR-6833-3p	2	5	4	30	9	12	13	0	31	30	49	23
miR-6838-3p	2	5	0	0	2	1	0	0	0	0	0	0
miR-6839-3p	2	9	0	0	4	2	11	0	0	0	0	0
miR-6844-3p	2	1	6	0	3	5	4	1	18	0	0	0
miR-6846-3p	2	2	0	27	9	1	9	0	14	0	0	0
miR-6855-3p	2	9	4	2	0	0	0	0	0	0	0	0
miR-6863-3p	2	4	4	1	4	2	1	0	0	1	0	0
miR-6868-5p	2	6	0	1	2	1	0	0	0	0	0	0
miR-6870-3p	2	1	4	15	14	3	4	0	0	0	0	0
miR-6873-5p	2	0	0	3	0	5	0	0	0	0	0	0
miR-6874-5p	2	3	3	0	1	3	2	0	0	23	0	0
miR-6877-5p	2	20	2	10	1	4	9	0	0	21	29	0
miR-6878-3p	2	4	1	8	1	5	0	0	0	0	0	10
miR-6882-3p	2	3	1	1	1	3	9	0	0	0	2	0
miR-6885-3p	2	11	1	9	11	4	0	0	29	0	0	16
miR-6887-5p	2	9	4	0	3	5	1	0	0	0	0	0
miR-6888-5p	2	0	0	7	11	2	0	0	0	0	0	0
miR-6891-3p	2	3	2	0	1	10	0	0	0	0	0	0
miR-6894-5p	2	0	0	1	0	0	5	0	0	20	0	0
miR-7107-5p	2	1	2	0	9	5	6	0	0	0	0	0
miR-7110-5p	2	11	6	7	27	14	7	59	70	9	0	0
miR-7111-3p	2	20	0	27	18	7	9	0	42	0	0	0
miR-7150-5p	2	99	5	9	15	6	3	0	1	0	49	0
miR-7158-3p	2	0	1	0	6	6	3	0	0	1	0	0
miR-7158-5p	2	9	3	8	14	7	0	0	0	0	0	0
miR-7161-3p	2	3	5	2	4	4	0	0	0	0	0	0
miR-7515-3p	2	3	0	0	0	5	4	0	43	18	0	0
miR-764-5p	2	6	1	11	19	0	3	0	2	8	0	0
miR-765-5p	2	4	0	0	0	7	0	0	0	2	0	0
miR-7843-5p	2	3	0	1	3	4	4	4	1	1	0	1
miR-7848-5p	2	10	0	1	11	1	0	0	0	0	0	0
miR-7852-3p	2	3	6	1	5	1	0	0	0	0	0	0
miR-7855-3p	2	5	5	0	6	11	0	0	1	0	0	0
miR-8055-5p	2	0	5	4	3	0	0	0	0	1	89	0
miR-8056-5p	2	1	1	0	3	8	0	0	0	0	0	0
miR-8057-5p	2	4	4	6	17	3	10	0	0	24	6	2
miR-8061-5p	2	0	2	0	4	3	5	2	0	0	0	0
miR-8062-5p	2	3	1	0	1	2	0	0	0	1	38	0
miR-8069-2-5p	2	0	0	3	4	0	0	0	0	0	0	0
miR-8070-5p	2	0	4	1	0	7	0	0	0	0	0	0
miR-8072-3p	2	4	5	0	3	4	0	37	0	0	0	0
miR-8074-5p	2	6	3	7	2	1	0	0	0	0	0	0
miR-8076-3p	2	2	0	1	2	5	0	0	0	1	0	0
miR-8081-5p	2	7	3	2	9	9	0	0	0	0	3	11
miR-873-5p	2	9	5	8	1	4	2	0	0	0	1	0
miR-887-5p	2	1	1	0	10	1	11	0	0	39	0	0
miR-890-5p	2	4	4	0	3	1	3	2	0	0	0	0
miR-891a-3p	2	5	3	0	8	3	0	0	0	0	0	0
miR-892b-3p	2	2	2	3	0	0	0	0	0	0	0	0
miR-892c-3p	2	5	1	0	7	2	2	0	0	1	0	0
miR-920-5p	2	3	1	0	4	0	1	0	0	0	0	0
miR-922-3p	2	2	3	8	0	5	1	0	0	0	0	0
miR-937-3p	2	9	0	17	38	4	4	0	55	0	0	8
miR-938-5p	2	0	1	1	4	2	0	0	0	27	0	0
miR-939-5p	2	40	13	0	173	22	6.5	72	0	1	0	0
miR-940-5p	2	6	7	2	5	4	7	0	0	0	0	0
miR-9902-1-5p	2	13	0	0	1	5	1	0	0	1	45	0
miR-548az-5p	1.83333	11	2	29	8.33333	12.5	6	0	37	0	5	0
miR-548aq-3p	1.6	5	19.1714	11.8	153.486	8.4	32.8	0	9.4	39	34	0
miR-1260b-3p	1.5	5	1	0	0	9	0	0	2	0	0	0
miR-8085-3p	1.5	28	28	2	78	5	73	0	0	1	0	0
miR-320c-2-3p	1.33333	3	1	4	2	1	5.25	0	0	0	0	0
miR-548f-1-5p	1.33333	0	3	7.33333	1.3	3	3	0	0	0	0	0
miR-10226-3p	1	1	0	2	1	1	0	0	0	0	4	0
miR-10392-3p	1	8	1	0	3	15	0	0	0	0	1	0
miR-10393-5p	1	6	4	5	7	18	6	0	0	0	0	0
miR-10395-5p	1	8	2	0	3	15	3	0	0	39	0	0
miR-103a-1-5p	1	5	1.5	0	0	5	1	0	0	0	0	0
miR-10401-5p	1	6	0	1	17	8	9	0	0	0	0	0
miR-10524-3p	1	0	1	0	1	6	0	0	24	33	0	0
miR-10525-3p	1	0	1	6	39	0	1	0	0	0	126	0
miR-10525-5p	1	2	0	0	5	1	13	0	1	0	0	0
miR-107-5p	1	2	4	2	0	4	0	0	0	0	41	0
miR-11181-3p	1	5	1	4	0	10	0	0	0	0	0	0
miR-11400-5p	1	2	4	6	16	1	17	0	0	0	0	0
miR-11401-5p	1	0	4	0	9	1	0	0	0	0	0	0
miR-1178-5p	1	1	1	4	8	9	11	0	0	14	0	0
miR-1179-3p	1	1	1	7	0	2	4	0	0	0	0	0
miR-1182-3p	1	0	7	0	2	1	0	2	0	28	0	0
miR-1182-5p	1	5	2	0	0	7	0	0	0	0	0	0
miR-1184-3-5p	1	0	1	1	1	2	2	0	0	0	0	0
miR-1185-1-3p	1	10	7	6	9	2	49	0	29	0	1	0
miR-1193-5p	1	0	1	0	1	2	0	0	0	0	1	0
miR-1197-5p	1	1	2	0	0	1	2	0	0	0	0	0
miR-1200-3p	1	0	4	8	7	0	4	0	0	2	0	0
miR-1200-5p	1	0	1	9	8	6	2	0	0	0	0	0
miR-1202-3p	1	3	4	0	4	8	0	2	24	15	0	0
miR-1204-3p	1	2	1	1	0	0	0	0	0	0	1	0
miR-1208-5p	1	1	0	0	1	1	0	0	0	0	0	0
miR-12113-5p	1	4	3	0	1	1	9	0	0	0	0	0
miR-12115-3p	1	11	0	0	4	0	0	0	0	0	0	0
miR-12115-5p	1	2	3	2	4	0	0	0	0	0	0	0
miR-12118-3p	1	6	2	0	3	1	0	0	0	0	0	0
miR-12118-5p	1	3	2	3	6	2	0	47	0	0	0	0
miR-12119-3p	1	1	0	0	3	2	0	0	0	0	0	0
miR-12124-3p	1	3	0	0	10	4	1	0	0	0	1	0
miR-12129-5p	1	1	4	1	4	6.33333	0	0	0	0	0	0
miR-1227-3p	1	13	3	32	11	8	5	0	8	0	63	0
miR-1229-5p	1	3	4	1	2	5	5	0	4	0	0	0
miR-1231-5p	1	4	1	7	8	1	2	0	1	2	0	0
miR-1234-3p	1	4	3	2	4	12	5	0	23	13	0	0
miR-1238-3p	1	5	0	2	1	7	0	0	0	0	0	0
miR-124-1-5p	1	1	0	2	4	1	2	1	0	0	0	0
miR-124-3-5p	1	2	1	0	0	0	0	0	0	0	0	0
miR-1243-3p	1	5	7	18	10	2	3	0	15	0	19	0
miR-1243-5p	1	16	0	7	0	5	0	0	0	21	9	0
miR-1244-4-3p	1	7	4	1	3	28	0	27	0	0	0	0
miR-1245a-5p	1	0	1	0	5	1	3	0	0	24	0	0
miR-1245b-3p	1	2	0	0	3	0	1	0	0	0	26	0
miR-1253-3p	1	3	0	6	1	1	4	1	0	0	0	0
miR-1255b-2-3p	1	1	5	5	3	3	0	65	1	0	0	0
miR-1257-5p	1	2	1	6	32	6	8	0	3	0	37	0
miR-1258-3p	1	3	0	1	3	0	0	0	0	0	0	0
miR-1262-5p	1	1	4	5	10	3	3	5	5	1	0	0
miR-1264-5p	1	6	4	3	5	3	0	0	1	1	0	0
miR-1269b-5p	1	2	1	0	11	262	0	0	0	0	0	0
miR-1276-5p	1	4	0	2	4	2	1	0	1	0	0	0
miR-1278	1	2	10	17	32	4	9	0	0	24	19	0
miR-1281-5p	1	2	1	1	3	0	0	0	0	0	0	0
miR-1282-3p	1	0	1	4	4	1	0	0	0	0	0	0
miR-1284	1	1	0	3	0	0	2	0	0	0	0	0
miR-1285-2-3p	1	4	1	0	0	9	0	0	0	17	1	0
miR-1285-3p	1	11	3	10	50	0	1	0	0	20	0	0
miR-1286-5p	1	2	1	0	4	0	0	0	0	0	25	0
miR-1287-3p	1	4	2	3	0	0	10	0	0	0	0	0
miR-1288-3p	1	3	2	2	6	5	0	0	0	0	0	0
miR-1290-5p	1	13	8	0	8	5	0	0	0	0	0	0
miR-1292-3p	1	11	4	2	0	3	0	0	0	0	0	0
miR-1297	1	0	0	0	0	0	0	0	0	0	0	0
miR-1299-5p	1	5	1	5	0	2	3	0	0	0	54	0
miR-1302-1-5p	1	7	14	13	10	5	7	0	0	22	0	0
miR-1302-6-5p	1	2	0	0	1	4	0	0	1	1	0	0
miR-1302-7-3p	1	0	0	2	3	18	11	0	0	0	40	0
miR-1302-7-5p	1	0	0	0	3	3	0	0	0	0	0	0
miR-1302-8-5p	1	8	0	4	0	1	10	0	35	0	68	0
miR-1303	1	3	3	13	47	0	0	0	0	0	0	44
miR-130a-5p	1	42	7	30	107	6	52	0	0	20	74	0
miR-1321-5p	1	20	0	0	4	5	5	0	0	15	0	0
miR-1323	1	2	0	7	2	7	3	0	0	0	0	492
miR-1324-3p	1	11	0	15	14	4	0	0	0	0	0	0
miR-133a-1-5p	1	1	4	7	7	2	18	0	0	0	0	0
miR-133b-5p	1	10	4	0	4	4	0	0	0	1	0	0
miR-134-3p	1	1	9	2	7	2	5	0	0	0	0	0
miR-1343-5p	1	10	5	14	22	5	9	0	2	0	0	0
miR-135a-1-5p	1	1	1	1	14	6	0	0	0	0	0	0
miR-137-3p	1	4	0	9	92	0	0	0	1	25	1	1
miR-137-5p	1	8	4	8	8	3	5	0	0	0	60	0
miR-1468-3p	1	21	6	6	1	4	1	0	0	0	0	0
miR-1470-3p	1	8	1	0	4	0	1	0	0	0	0	0
miR-147b-3p	1	1	7	20	26	14	17	0	0	105	0	38
miR-150-3p	1	9	10	30	9	11	6	0	0	57	0	0
miR-151b-5p	1	2	0	0	9	9	0	0	0	0	0	0
miR-1537-3p	1	1	6	0	7	0	0	0	0	0	0	0
miR-154-5p	1	61	15	64	34	6	82	0	2	0	61	0
miR-1587-3p	1	4	2	5	0	3	6	0	0	0	0	0
miR-181a-1-5p	1	3	1	4	6	4	4	0	0	22	0	0
miR-184	1	0	2	68	5	0	0	0	0	0	0	0
miR-186-3p	1	12	9	3	3	10	4	1	0	10	0	0
miR-18b-3p	1	3	0	5	5	3	0	0	1	0	0	0
miR-18b-5p	1	4	13	30	59	2	35	0	19	0	0	0
miR-190a-3p	1	13	3	9	5	8	2	0	0	0	0	0
miR-190b-3p	1	8	4	0	0	0	1	0	0	0	0	0
miR-1914-3p	1	3	0	0	0	0	0	0	0	0	0	0
miR-1915-3p	1	13	2	1	0	9.5	1	0	0	0	0	0
miR-194-2-3p	1	3	1	1	4	1	0	0	0	2	0	0
miR-196a-2-3p	1	0	0	4	2	0	1	0	0	2	0	0
miR-1976	1	0	0	0	8	0	0	0	0	0	0	0
miR-198-5p	1	1	3	0	0	0	0	0	0	0	0	0
miR-199a-1-5p	1	12	3	8	8	2	1	0	0	0	0	0
miR-19b-2-5p	1	1	1	4	9	1	0	0	0	0	0	0
miR-204-3p	1	8	0	1	11	10	0	0	0	25	1	0
miR-2053-3p	1	1	2	0	7	7	4	0	0	0	0	0
miR-2053-5p	1	5	0	5	0	1	0	0	0	32	0	0
miR-2054-5p	1	0	1	9	0	1	0	0	0	0	0	0
miR-208a-3p	1	1	0	0	0	1	0	0	0	0	0	0
miR-208a-5p	1	2	2	0	0	3	0	0	0	0	0	0
miR-2114-3p	1	2	0	1	0	2	0	0	0	0	0	0
miR-2115-3p	1	11	3	8	6	0	5	1	0	22	0	0
miR-2116-5p	1	1	0	2	0	4	2	0	0	0	1	0
miR-215-3p	1	4	5	3	12	7	1	0	0	3	1	0
miR-216b-5p	1	0	0	0	34	0	0	0	0	1	0	0
miR-219a-2-3p	1	0	2	0	4	6	0	3	2	3	4	0
miR-219a-2-5p	1	0	0	1	0	0	0	0	0	2	0	0
miR-2276-3p	1	4	2	3	0	10	2	0	0	0	0	0
miR-2278-5p	1	9	0	7	11	6	5	0	15	0	37	0
miR-299-3p	1	21	3	8	6	2	29	0	0	0	0	0
miR-302b-5p	1	7	1	0	8	3	1	0	0	0	0	0
miR-302d-5p	1	1	4	0	1	0	0	0	0	0	0	0
miR-302e-3p	1	1	0	0	9	4	6	1	0	0	0	0
miR-302e-5p	1	0	2	4	0	4	0	0	0	0	0	0
miR-302f-5p	1	2	1	1	0	9	0	0	0	1	1	0
miR-3059-3p	1	2	7	0	8	12	0	0	0	0	0	0
miR-3116-1-5p	1	7	1	0	0	3	0	0	0	0	0	0
miR-3118-1-5p	1	1	0	0	0	0	1	0	0	0	0	0
miR-3119-2-5p	1	0	1	0	3	10	7	0	0	0	4	0
miR-3120-5p	1	3	3	0	2	3	1	0	0	14	0	0
miR-3122-3p	1	1	1	1	3	0	0	0	21	0	0	0
miR-3126-3p	1	4	0	9	3	0	0	0	27	1	0	0
miR-3127-5p	1	4	1	6	6	6	0	0	21	0	20	0
miR-3128-3p	1	2	3	2	3	5	0	0	33	1	0	0
miR-3128-5p	1	3	1	2	21	5	0	0	0	0	0	0
miR-3129-5p	1	1	2	5	9	0	6	0	0	0	0	0
miR-3130-1-5p	1	0	0	0	3	10	4	0	0	23	41	0
miR-3130-2-5p	1	5	1	0	11	0	1	0	0	0	56	0
miR-3132-3p	1	3	1	0	4	8	0	0	0	0	0	0
miR-3132-5p	1	0	0	0	9	1	0	0	0	0	0	0
miR-3133-5p	1	8	0	2	2	1	0	0	20	53	2	0
miR-3134-5p	1	17	4	8	0	3	0	0	27	0	0	0
miR-3138-3p	1	8	0	8	27	3	5	0	0	0	0	0
miR-3143-5p	1	1	1	1	26	1	1	0	22	0	0	0
miR-3144-5p	1	0	4	1	0	1	0	0	0	0	0	0
miR-3148	1	0	0	0	0	0	0	0	0	23	0	0
miR-3148-5p	1	11	1	1	3	14	2	0	0	26	1	0
miR-3150b-3p	1	5	1	6	6	0	0	0	0	15	0	0
miR-3150b-5p	1	9	0	3	10	2	0	0	0	0	0	0
miR-3151-5p	1	0	0	3	0	2	0	0	0	0	0	0
miR-3152-3p	1	2	0	1	7	1	0	0	0	0	0	0
miR-3153-3p	1	3	0	0	1	2	0	0	0	0	0	0
miR-3154-3p	1	6	2	0	0	2	12	0	0	0	23	0
miR-3154-5p	1	10	2	4	1	11	11	0	0	0	0	0
miR-3155a-5p	1	0	0	0	8	9	0	0	0	0	0	0
miR-3155b-3p	1	0	4	0	1	2	0	0	55	0	0	0
miR-3156-1-3p	1	0	0	0	4	2	0	0	0	0	0	0
miR-3157-5p	1	10	6	23	10	4	1	0	0	0	0	0
miR-3160-2-3p	1	9	0	3	5	5	0	0	0	0	0	0
miR-3161-3p	1	5	0	0	8	3	8	1	0	1	0	0
miR-3161-5p	1	5	1	2	5	5	0	0	0	0	0	22
miR-3165-5p	1	3	0	0	0	0	1	0	0	0	0	0
miR-3170-3p	1	0	2	0	0	0	0	0	0	0	0	0
miR-3171-3p	1	6	1	6	13	3	0	0	0	0	23	0
miR-3173-3p	1	1	1	7	2	4	0	0	0	0	0	0
miR-3174-5p	1	4	8	5	8	5	0	0	0	25	30	0
miR-3179-4-3p	1	7	2	1	17	14	2	0	1	0	0	0
miR-3179-4-5p	1	0	0	1	0	2	1	0	0	1	0	0
miR-3180	1	0	0	1	0	0	5	0	0	0	0	0
miR-3180-5-5p	1	1	0	0	0	2	0	0	0	23	0	0
miR-3184-3p	1	2	1	0	2	5	2	0	11	0	0	0
miR-3186-5p	1	0	1	1	0	0	0	0	0	0	0	0
miR-3192-5p	1	1	2	0	0	6	0	0	0	0	0	0
miR-3193	1	3	0	0	0	0	0	0	0	0	48	0
miR-3194-3p	1	2	1	6	5	2	0	0	0	0	0	0
miR-3197-3p	1	2	4	0	3	4	0	0	0	0	0	0
miR-3198-2-3p	1	3	2	17	3	8	1	0	0	0	0	0
miR-3199-1-3p	1	4	1	8	1	4	0	0	0	0	0	0
miR-3202-1-3p	1	1	1	0	5	1	0	0	0	0	0	0
miR-3202-1-5p	1	0	0	1	0	0	0	0	0	0	0	0
miR-3202-2-5p	1	0	1	6	6	2	0	0	0	0	15	0
miR-320b-1-5p	1	6	0	1	0	10	3	0	28	0	0	0
miR-320c-2-5p	1	1	0	0	5	1	2	0	0	0	0	0
miR-320d-2-3p	1	2	0	0	2.16667	4	1	0	1	9	2	0
miR-323a-5p	1	0	0	0	0	0	0	0	0	0	0	0
miR-326-5p	1	5	3	1	2	8	0	0	23	22	1	0
miR-329-1-5p	1	3	2	1	2	11	0	0	0	2	0	0
miR-329-2-5p	1	1	0	1	2	1	0	0	0	0	0	0
miR-329-3p	1	8	2	17	21	0	102	0	1	0	0	14
miR-345-3p	1	16	10	20	6	10	7	1	0	50	22	0
miR-346-5p	1	3	2	5	1	2	2	0	0	0	0	0
miR-3529-5p	1	1	3	0	0	3	5	0	0	0	0	0
miR-3609	1	0	0	0	0	0	0	0	0	0	0	0
miR-3612-3p	1	1	0	0	3	0	0	0	0	0	0	0
miR-3617-3p	1	1	0	0	5	0	2	0	0	0	0	0
miR-3617-5p	1	9	3	4	8	12	3	0	0	0	0	0
miR-3618-3p	1	3	0	7	0	1	0	0	1	1	0	0
miR-3618-5p	1	0	8	2	13	3	0	1	0	0	0	0
miR-3620-5p	1	4	2	0	6	0	0	0	0	0	0	0
miR-3622a-3p	1	5	3	13	0	3	0	0	0	15	0	0
miR-3646-5p	1	3	3	1	4	6	4	0	0	41	0	0
miR-3651-5p	1	1	0	2	4	3	0	0	0	0	0	0
miR-3652-3p	1	5	1	3	0	7	0	0	24	0	0	0
miR-3655-5p	1	0	0	0	1	0	1	0	12	22	0	0
miR-3660-3p	1	7	1	0	6	1	15	0	0	0	0	0
miR-3661-3p	1	10	0	7	0	3	1	0	0	2	1	0
miR-3661-5p	1	4	0	0	5	5	2	0	0	0	0	0
miR-3668-3p	1	4	0	8	4	0	0	0	0	27	0	0
[truncated: 1,985 more rows]

## Sheet: tRF_count
name	Patient1	Patient2	Patient3	Patient4	Patient5	Patient6	Patient7	Patient8	Patient9	Patient10	Patient11	Patient12
Ser TGA tRF1	26243.9	10614.4	16367.8	68051.3	114268	9232.98	59434.5	9748.17	25136.4	72364	85517.4	2265
Gly GCC tiR5	15605.3	70227.5	79785	188861	881752	102972	308745	12619.1	6910.74	71364.2	46511.8	14361.9
Glu CTC tiR5	12369.1	83280.6	41884	134615	194816	154048	189242	21974	12718.3	97351.3	28946.8	17376.9
Gly CCC tRF5	7681.79	105698	48061.4	22136.4	33742.6	16516.1	46607.7	28858.3	6597.92	20197.1	7652.86	7977.2
Glu TTC tiR5	7658.97	67154.8	16822.3	60431.7	109644	71343.6	53571	6195.5	7826.2	21866.3	25294.6	5461.13
Gly GCC tRF5	6778.06	59807.6	36098.2	9915.67	37190.6	6853.22	20379.1	4372.2	4212.18	9092.73	8599.25	1823.8
MT TK tiR5	6158	8857	16738	70992	74059	5201	46546	15485	8855	57903	64029	3332
MT TK tRF5	4320.79	6213	14682.8	11766.3	12370.3	2470.14	7444.14	4061.83	4938.92	15889	5595	612.5
Gly CCC tiR5	3843.68	19756.1	13561	32279.9	187141	34178.9	45884.9	3073.86	1835.26	10454.8	8404.23	3502.06
MT TV tiR5	3558	3531	7572	6999	14158	4978	6987	9341	1902	6932	4050	779
Glu CTC misc	3339.44	4262.56	3399.08	3335.5	11829.9	9033.13	2678.2	1294.87	5522.98	11324.8	5922.63	237.63
Lys CTT tiR5	3226.95	12025.2	19173.9	23974.8	186933	24557.4	118188	2163.39	1040.5	19540.7	4549.86	2097.86
Glu CTC tRF5	3225.08	21346.2	5377.04	7413.06	14276.5	7282.74	9973.33	2336.19	3003.25	5589.04	3695.4	926.339
Glu TTC tRF5	3192.76	22546	6987.79	6511.92	11142.7	3811.08	7366.82	1208.09	2787.12	3437.37	2385.08	451.327
Lys CTT tRF5	2863.8	7792.83	10561.4	3412.47	13912.3	2624.23	11616.2	4770.22	1906.01	3340.23	2801.81	1310.19
Val CAC tiR5	2752.15	7083	5773.94	19810.7	128042	9658.47	44489	3333.18	818.475	9362.04	5297.45	2159.3
Val CAC tRF5	2738.05	5587.9	4913.12	6882.06	21937.3	1465.45	12982.9	4379.47	3613.93	10055.9	9171.38	1469.57
MT TV tRF5	2563.25	2493.55	5486.89	3089.7	2760.38	1997.48	3640.76	6724.3	2867.15	6379.6	2466.03	380
MT TL1 tRF5	2519.03	2429.92	5355.92	5183.58	5085	689	5151.58	3071	3954	8969.33	4652	135
Gln CTG tRF3CCA	2512.71	4264.81	1692.96	4584.4	6134.09	3436.63	4017.27	656	4488.91	7429.63	2454.03	295.909
Val AAC tRF5	2266.54	5042.83	3733.07	4968.38	8115.31	1104.93	5515.76	3308.23	2936.07	7085.12	6705.65	854.235
MT TW tRF5	2240.35	1677.8	4352.01	1589.66	1223.77	2010.03	1545.05	9085.01	2858.45	5602.02	2572.18	581
MT TF tRF5	2098.62	2107.12	3465.38	2356.5	1305	1166	1708	4077	1780	2257.33	1611	216
Lys TTT tRF5	2074.34	3464.18	3540.49	3713.24	5929.93	1403.24	5340.64	4168.21	2069.69	3211.26	2602.25	1020.28
MT TV misc	1969.43	2402.52	4198.93	1263.8	1899.44	2916.63	1358.99	3631.98	1163.31	2954.42	1788	479
Leu CAG tRF3CCA	1866.66	1568.94	1735.66	4180.36	4297.08	799.189	2446.75	785.259	4840.34	4833.28	10675.2	164.429
Ala TGC tRF3CCA	1786.04	2487.73	1064.36	3784.25	7253.98	1860.15	2544.13	999.784	3971.42	4082.54	3030.52	213.906
Gly TCC tRF5	1767.54	4968.22	4672.75	2543.68	3186.02	1370.55	5166.93	2594	1469	2231	2805.9	463
MT TL1 tiR5	1579	1962	3183	12082	10859	854	9956	2611	1430	5588	5748	377
Cys GCA misc	1553.82	2123.45	2446.19	2571.17	6520.71	7176.8	2193.1	643.376	4958.92	3954.32	20600.4	145.812
Leu CAA tRF3CCA	1532.02	983.771	801.692	2787.48	4192.47	740.079	1737.47	779.466	3803.53	3331.75	3933.3	88.5714
Ala AGC tRF3CCA	1499.8	2169.32	643.226	3119.68	8388.5	1384.65	2025.5	988.902	3392.95	3982.85	3195.86	325.343
MT TE tRF5	1445.92	3830.87	3834.28	4115.83	5492.08	552	6275.67	1849	4457.75	7328.75	8032	272
Ser GCT tRF1	1422.95	315.2	887.667	1724.68	3699.83	176.333	1330.83	509.833	1001	946.5	2147	96.5
Glu TTC misc	1312.48	3088.94	969.328	2547.06	6989.99	7395.52	1442.41	947.105	1813.12	2092.79	2961.82	103.591
Gly GCC misc	1263.85	2999.05	1704.08	3246.69	14622	5229.93	2792.14	605.764	1867.65	3277.23	6663.06	107.667
Pro TGG misc	1255.83	985.111	973.937	1780.63	4365.67	957.79	1241.56	489.57	1400.04	1873.98	1773.11	86.6316
Leu CAG tiR5	1223	6203	7543	38590	81975	10899	66334	1750	630	5371	3555	1861
MT TH tRF1	1152.25	1699.77	1821.62	2914.18	5104.4	2062.39	1883.32	3551.55	1405.33	5089.03	2431.01	278.75
Pro AGG misc	1142.66	776.51	709.824	1351.71	3781.84	835.997	1285.13	128.137	1273.35	1636.75	1655.58	40.7368
Trp CCA tiR5	1091	1036.5	2829.5	7034.83	29196.5	4130.5	6644	670	484	3551.5	771	237
Pro AGG tiR5	1090.38	1287.08	957.708	2870.72	10482	958.043	4134.22	461.611	2240.66	2003.19	1756.44	220.642
Gln TTG tRF3CCA	1086.1	916.873	770.878	1070.79	1981.14	660.738	540.011	282	2229.18	4161.52	3093.16	3.09091
Lys CTT misc	1071.58	2035.61	1698.09	1602.67	7604.51	1196.71	1409.06	322.19	1562.85	3831.17	1893.51	128.892
Gln CTG misc	1061.82	3138.91	1416.29	2209.32	4587.07	2219.39	1285.6	1183.17	4186.66	7332.68	3377.49	464.648
Ala CGC tRF3CCA	1044.47	1518.88	656.695	2147.35	3343.88	1037.14	1437.28	638.6	2100.35	1848.21	1556.3	127.358
Pro TGG tiR5	1044.16	1497.92	993.146	3123.3	10778	1325.97	5471.21	523.661	1820.43	1647.93	1962.75	216.779
Ala TGC tRF5	1042.1	3339.6	1220.69	1385.99	3450.77	534.942	2660.82	1566.45	2391.84	5282.42	3807.3	447.126
Ile AAT tRF1	1032.06	521.367	526.186	3317.47	8171.89	258.444	1508.08	302	1653.23	3160.78	6721.92	306
Asp GTC tiR5	1004	2956	2734	10598	20231	5542	12893	557	742	1570	2033	727
Gly GCC tRF3CCA	995.66	3052.16	1173.17	2929.09	4043.67	884.508	2042.11	240.25	1530.87	2618.42	5016.62	231.25
MT TE tiR5	961	1996	2178	1920	7303	1061	2530	812	897	2370	1982	154
MT TS2 tRF5	919.171	1427.91	1409.25	1782.18	1294.65	1148.2	1212.48	2405.44	1094.75	3824.78	1260.33	164.5
Arg CCG misc	907.761	1094.34	518.067	1262.61	2984.04	2911.34	765.916	60.6	1038.68	2961.21	950.022	13.8413
Glu CTC tiR3	903.744	7350.36	5832.18	6752.75	24893.6	41943.9	23384.5	1517.83	467.444	4384.61	2218.92	867.367
Arg CCT misc	879.236	1216.38	536.923	1391.12	4484.67	692.368	847.325	482.506	1119.28	2662.56	2049.72	45
Ala AGC misc	863.488	860.441	435.236	1122.69	3249.57	275.788	586.634	221.224	1308.37	2287.65	906.802	64.6321
MT TF tiR5	857	3709	997	2857	2148	1578	1752	1541	1292	1706	1272	185
Glu TTC tiR3	840.522	5543.84	3324.24	3761.21	11935.6	23153.3	9298.83	745.767	650.889	2098.29	1420.18	466.033
Leu CAG tRF5	840.517	3686.76	1599.22	3657.78	3746.61	1082.34	3250.38	313.659	805.45	1339.6	1785.08	297.593
Gly TCC tiR5	829	1210	1743	3144	4494	3069	3948	655	334	1042	1492	502
Pro CGG tiR5	825.159	995.001	1504.92	5148.21	13246.1	1260.57	15751.2	674.982	1106.93	2676.71	1141.44	330.063
Trp CCA misc	802.455	1315.87	1388.95	1324.02	5475.01	6049.54	909.089	322.81	3617.35	4854.15	2585.97	138.143
Ala CGC tRF5	801.471	2566.47	950.737	1094.05	2772.86	418.073	2030.4	1144.5	1597.96	3414.37	2716.66	315.678
MT TV tRF1	796.105	2519.61	1065.4	15813.7	11924.2	3164.86	10819.9	6214.37	1996.32	10254.4	8565.64	1675.42
MT TV tiR3	777	1053	1783	1408	1594	1797	1665	2432	805	2743	982	211
Glu TTC tRF1	771.491	757.976	201.167	3107.12	1228.74	62	1595.19	432.833	1537.33	0	3161.18	56
Cys GCA tRF3CCA	767.508	1327.52	617.993	1536.14	1623.87	628.648	1054.41	116	1093.09	1777.3	8191.21	91
Asp GTC tiR3	767	3787	4361	3011	13340	26384	9812	1233	746	2073	2496	595
Leu AAG tRF3CCA	758.559	862.687	593.385	4369.17	5027.47	478.272	1954.78	1049.5	2522.03	1969.59	1702.48	163.665
Met CAT misc	753.998	1482.87	395.82	1155.59	3802.06	1784.16	1088.34	343.143	642.613	1189.84	862.597	27
MT TI tRF5	747.326	751.885	1694.52	638.625	987.375	219.333	608	646.5	420.5	473.5	419	165
Pro AGG tRF3CCA	745.629	1115.68	669.658	1124.71	1432.1	624.157	710.431	367.191	1740.78	2413.95	1372.35	108.655
Asp GTC misc	719.487	2356.93	1479.23	1617.93	7155.22	4955.26	1262.28	989.272	1016.93	1524.97	1214.67	268.786
Gln TTG misc	701.533	1320.21	822.447	1512.94	2557.02	722.475	787.624	869.795	3121.25	5729.98	4419.54	156.976
His GTG leader	693.75	183.45	261.25	379.483	1279.67	98.75	284	108	200.5	235.033	114.2	0
iMet CAT misc	689.219	2525.54	1616.05	1452.52	3482.75	2190.67	1303.3	1037.32	990.461	1875.97	1031.04	154
Gly GCC tiR3	676	4905.5	8001.75	5970.75	36511	8213	21994.2	2037	545	7017	3871	1217
Asn GTT misc	674.783	1082.89	689.886	1107.94	1887.8	396.621	802.943	519.392	1174.43	1935.94	2988.23	109
Tyr GTA tRF3CCA	665.059	1463.87	638.618	806.429	2549.27	959.223	415.9	216	1563.1	3218.32	1990.56	101
Cys GCA tRF1	660.52	227.444	642	976.528	1405.1	263.896	728	687	1606	4310.5	117000	112.333
Arg TCG misc	650.848	822.392	339.006	867.688	2809.48	1411.19	619.397	28.2	982.404	1949.95	3432.69	72.3333
Pro CGG misc	647.84	431.542	531.157	779.085	2959.32	604.359	701.774	101.156	634.415	773.263	844.488	33.8553
Gln CTG tiR5	633.818	692.273	1666.94	8004.03	17635.3	1036.6	4024.63	979.636	712.273	3171.86	4300.29	988
Ile AAT misc	630.554	633.01	262.193	679.575	1613.43	322.714	299.604	0	525.966	523.193	157.722	56
Ser GCT tRF3CCA	628.688	1007.82	454.281	984.75	1284.12	628.429	187.714	228	1063.42	797.845	472	88
Leu TAG tRF1	617.801	343.077	471.083	1479.5	1734.62	524.1	1188.37	155	495	827	1311	87
Val AAC tiR5	612.96	4187.97	1550.34	5098.17	13254.2	4895.81	2785.21	514.676	298.256	1130.86	1287.25	359.385
Val CAC tRF3CCA	612.127	903.912	751.097	1676.81	2409.63	365.523	787.816	193.981	1050.03	1743.77	1965.02	124.5
MT TE tiR3	610	2830	1298	1172	2541	4400	1397	679	955	3154	2783	93
Pro TGG tRF3CCA	579.933	867.755	520.845	874.774	1113.86	485.456	552.557	285.593	1353.94	1877.52	1067.38	84.5091
MT TL2 tRF5	576.125	452	1736.23	742.45	802.458	246.667	915.333	1485.4	653	1908	1152.7	62
MT TV leader	563.381	1198.07	951.807	4363.04	3824.63	30472.6	2243.4	1140.52	1087.61	7613.8	3318.34	189.976
iMet CAT tRF3CCA	553.211	917.602	480.243	1089.26	2001.97	336.992	766.018	299	1119.1	1462.13	936.4	72.8
Thr TGT tRF3CCA	550.405	645.563	268.792	1080.2	1613.08	426.317	395.931	220.8	1572.38	1275.71	769.572	29
MT TS2 tiR3	548	771	1173	3762	1981	2532	3841	2005	421	1587	2419	328
Asp GTC tRF5	545.953	1831.21	890.285	1672.48	2820.67	667.238	2114.97	293	404.668	454.25	441	91.4375
Lys TTT misc	539.424	841.325	817.907	1036.37	2848.55	824.531	576.583	280.367	1410.57	2466.51	2208.23	22.2778
SeC TCA tRF5	527.589	647.145	908.239	486.117	220.958	162.25	209.167	330.75	386.1	518.181	489	83
Pro TGG tRF1	526.3	310.896	495.284	1353.55	4336.05	102.856	1412.6	387.642	1562.42	4830.04	8482.2	96
Gly CCC tiR3	518	3225.5	3580.25	3395.25	29528	7691	11551.8	1071	272	4976	1005	326
MT TG misc	517.756	1230.18	2271.35	1657.76	1536.73	1397.56	1184.81	3403.08	1331.83	7215.14	2523.5	238
MT TY tRF5	517.5	2087.64	1015.04	3101.46	3990.7	214.917	2675.77	889	1969.62	2995.37	2209.93	39.3333
Arg CCG tRF5	511.688	1790.19	1124.2	468.022	894.962	600.2	768.575	277.875	217.2	715.9	279.1	90.2
Val AAC tRF3CCA	494.943	765.072	606.619	1380.25	1820.38	291.567	662.117	159.004	907.639	1517.48	1633.44	57.5
Lys TTT tiR5	480.589	1372.11	1773.11	1818.77	13392.1	4056.49	2991.89	638	276.857	780.536	701.387	332.589
Leu CAG misc	472.422	760.269	384.009	1530.27	3046.45	1552.33	660.621	204.429	656.607	670.453	1132.41	58.4286
His GTG misc	458.848	1050.16	872.721	1221.61	6961.67	2109.48	507.192	263.077	1249.87	2030.33	1322.53	28.75
Arg CCG tiR5	453.95	1439.6	1942	1844.4	7457.2	5946.8	2174.7	238	98	851	181	131
Pro AGG tRF5	451.289	1343.25	342.036	902.383	2127.59	366.773	1624.77	125.345	306.879	599.116	348.39	73.9821
His GTG tRF1	437	1297	344.2	2424	2918.07	561.533	667.743	492.143	535.5	774	1261.07	338
MT TP tRF5	435	690.5	870.333	1379	1290	246.5	1117.17	412	423.5	1229.5	988.5	26
Arg CCT tRF1	431.667	175.917	197.8	671.833	9802.12	105	2158.17	668	669.462	894.167	9874	365
Ala TGC tRF3	431.013	448.275	291.112	545.576	1520.08	358.627	389.048	325.321	483.515	488.739	306.751	51.0524
MT TK misc	411.66	513.917	1126.3	596.2	558	1027.29	502	1353.66	342.75	1338.25	767	93
MT TD tRF3	410	465.5	2509.83	620.333	384.533	1278.88	472.143	1275	239	1034	676	116
Val TAC tRF3CCA	397.453	480.184	337.471	1012.3	1899.98	179.371	512.238	1	1056.33	1318.07	603.253	74
Leu CAA tRF5	396.92	1104.95	416.77	1520.52	2117.17	344.922	1585.08	209.963	367.105	346.525	272.241	141.062
Gln CTG tiR3	391	1419.2	1468	2752	11877.8	13884.6	11743.8	296	180	1537	416	564
Gln CTG tRF3	379.922	848.828	339.037	562.123	945.23	498.683	582.638	183.115	425.786	634.879	489.214	0
Ser CGA tRF3CCA	377.035	472.545	300.012	990.856	1836.52	175.201	364.25	156	715	573.95	417.75	0
Gly CCC misc	374.857	1279.31	471.421	889.185	4601.03	1527.44	870.949	154.387	518.014	556.577	897.245	115.333
MT TF tRF3	369.361	862.372	1282.02	576.56	230.464	1348.63	348.967	1682.09	452.765	603.682	273	123
Ser AGA tRF3CCA	369.088	966.649	242.486	866.386	2886.13	338.659	428.533	390.886	1079.93	1088.93	335.455	60.5455
MT TY tiR5	365	1105	602	1511	1840	294	746	533	503	10116	2117	71
Met CAT tRF5	359.333	1182.57	459.333	423	577.512	274.5	550.333	957.167	289	541	323.333	111
Ala AGC tRF3	355.561	387.365	185.158	452.499	1588.64	375.215	332.09	135.092	385.065	566.562	383.351	37.65
Gly TCC tRF3CCA	355.076	733.035	411.033	929.591	827.142	227.098	333.357	109	708.846	703	746.5	73
MT TR tiR3	351	256	663	303	727	597	421	921	348	823	531	117
Ala AGC tRF5	346.536	975.071	493.498	588.541	1263.6	168.18	996.575	1262.18	1710.22	3470.47	2627.88	552.414
Leu TAA tiR3	345	945	601	482	569	1157	598	203	35	87	111	30
Leu CAA misc	341.622	556.59	244.551	740.846	1425.96	503.535	454.427	160.662	501.616	823.899	217.419	64.5714
MT TW tRF3	337.2	221.125	1043.27	364.053	213.735	574.494	281.5	1308.2	287.5	755.333	244.143	5
Gly CCC tRF3CCA	335.436	1224.87	333.066	878.539	1168.78	510.035	445.626	134.75	568.399	796.576	737.674	9.75
Gln CTG tRF5	331.655	352.025	529.582	253.423	897.523	234.7	243.412	167	169	432	275	45
Pro CGG tRF3CCA	331.391	495.86	297.626	499.871	636.491	277.403	315.747	163.196	773.68	1072.87	609.932	48.2909
SeC TCA tiR5	321.5	681	1041	1059.5	1360	943	856	481	163	483	388	201
Leu CAG tRF3	321.295	319.192	357.07	775.259	702.862	156.977	747.802	93.2421	698.156	650.23	1190.44	18.5714
MT TR tRF3	320.771	289.5	1147.68	169	159.5	649.167	128	1538.36	388	381.5	265	20
Pro TGG tRF5	315.855	903.478	232.559	609.684	1763.59	279.557	1279.21	83.8014	205.633	404.34	232.451	50.0417
MT TV tRF3	314.643	864.833	774.7	398	392.976	1128.75	381.5	582.5	678.5	1773.08	652.5	190
Trp CCA tRF3CCA	313.888	1056.32	313.631	739.048	918.801	454.628	456.041	331	1584.5	1485.2	751.375	110
MT TM tRF5	310.533	308.25	713.5	648.25	447.7	151.25	604.333	571.2	247.75	308	591.25	44
Arg ACG tRF3CCA	308.375	809.703	256.893	481.412	621.861	204	234.653	1	126.5	190.375	146.875	0
MT TF misc	306.106	625.448	848.993	1102.3	2141.81	2971.25	1393.93	3277.94	1143.23	3785.9	1729.33	72
Arg TCT tiR3	298.5	4599.5	15691	38044	88419	95950	90307.5	2860	401	24073	3425	4117
Ala CGC tiR5	297.732	1620.69	1735.25	3016.98	7560.17	1078.7	3991.27	292.262	153.667	893.595	250.738	45.4286
Val CAC tRF3	297.377	382.465	447.387	512.621	989.045	172.205	424.179	513.438	650.194	937.64	509.102	58.5333
Cys GCA tRF3	279.683	260.21	341.767	339.889	486.045	250.787	366.39	179	280.5	553.762	1196.84	49.3333
MT TF tiR3	274	934	213	1051	297	792	538	1581	285	876	517	119
MT TM tRF3	269.2	491	1072.07	386	167.559	849.833	432.125	1120.5	179	362	650	96
Met CAT tiR3	269	2379	930	2459	9273.6	25946	8713	141	69	1229	436	109
Asn GTT tiR3	264	579	296	1331	3371	5224	1713	169	152	742	516	40
Leu AAG tRF5	263.782	765.879	323.128	584.518	880.65	278.019	289.285	162.267	139.65	329.722	214.867	117.955
MT TR misc	260.132	281.587	899.73	473.143	420.25	498.548	391.7	1448.38	489	689.548	583.143	213
MT TR tRF5	258.167	133.167	449.2	251.167	225.833	111	336.2	1031.67	202	483	136	17
Leu CAA tRF3	256.78	187.57	144.968	752.403	763.712	155.211	657.465	67.5829	301.214	305.396	316.369	46.4286
MT TC tRF5	256.5	633.526	426.577	425.154	605	304.5	492	169	133	692	168	0
Ser AGA tRF5	246.562	649.671	193.414	684.927	1994.35	121.412	424.891	278.258	521.599	765.585	297.643	54.6923
Val AAC tRF3	245.646	322.418	349.271	436.745	738.164	138.277	381.048	268.509	564.207	625.682	484.133	56.1137
MT TS2 tiR5	245	214	448.5	1413.5	1559	314	914	1049	255.5	797.5	556.5	201.5
Ala TGC misc	238.528	293.627	211.105	329.71	1223.02	118.173	313.379	57.3333	247.9	347.834	248.95	47
Phe GAA tiR3	238	1658	416	1059	3065	6542	646	116	322	737	256	83
Val CAC tiR3	237.253	1276.58	1638.12	1955.65	10230.8	9572.88	6468.35	767.318	153.819	2029.48	1613.2	241.082
MT TE misc	236.905	795.708	694.97	352.674	16933.2	922.238	495	579.5	237.5	1093.5	1600	45
Thr CGT tRF5	236.25	225.188	278.223	210.25	303.492	127.75	256	246	51	307	45	27
Lys CTT tiR3	234	1064.08	1301.15	1516.42	9454.95	25354.6	8304.75	133	122	295	382	81
Phe GAA tRF3CCA	233.9	1093.09	415.8	741.7	1792.4	365.2	413.6	74.7	348	431.618	311.6	84
Ala CGC misc	233.096	227.786	116.158	252.572	511.498	97.4892	150.026	22.8095	310.963	469.676	220.945	16.6071
MT TH misc	228.1	451	1041.23	859.5	2644.4	519.622	974.25	957	377	13203.7	1908.83	108
MT TI tRF3	224.598	421.444	616.174	206.667	132.5	662.436	295.174	751	285.5	360	378.111	23
Gly TCC tiR3	219	725	1299	985	2314	1124	4139	935	232	1402	686	167
Ile AAT tRF3CCA	217.833	512.718	300.669	693.533	1318.89	231.727	227	193	140	312	220.833	39
Ala CGC tRF3	217.634	240.025	162.481	278.649	526.33	146.468	203.752	172.94	283.679	199.478	116.021	19.7143
Thr TGT misc	216.838	265.654	138.846	411.853	754.139	337.052	282.483	10	342.818	330.488	420	3.125
MT TE tRF3	215.25	670.768	463	193.625	331.5	616.75	296.333	228	420	642	433	0
Lys TTT tRF3CCA	214.35	542.262	267.857	265.571	1082.26	690.667	223.964	77	443.857	516.939	308	0
MT TL1 tiR3	213	265	425	365	292	874	254	353	118	417	201	87
Leu TAG tRF3CCA	210.524	246.876	168.545	1224.16	1743.22	138.023	547.605	284.975	751.172	544.742	469.526	69.4069
Ala CGC tRF1	207	24.3333	29.2024	20	1944.68	88.7381	193	78	81	44	688	0
Gly TCC misc	206.98	717.582	261.81	733.124	843.067	440.868	332.807	268.262	194.149	404.715	590.8	21
MT TS2 misc	205.083	294.194	436.45	1397.5	3502.75	1090.39	665.833	1582.12	405.083	1254.74	1099.68	149.75
MT TQ tRF5	204.248	1176.08	465.556	497.533	793.85	266.065	634.798	178.5	683.344	1511.23	1255.87	91.4444
Tyr GTA tRF5	202.036	277.978	301.803	387.542	1140.68	142.824	489.446	150.941	147.186	236.207	237.559	48.4466
MT TT tRF3	201.117	242.006	685.055	261.714	112.286	364.362	216.855	987.933	165.733	614.333	555.144	7
Pro CGG tRF5	200.573	597.001	152.016	401.059	945.595	163.01	722.122	55.7089	136.39	266.274	154.84	32.881
Ser TGA tRF3CCA	198.341	559.075	184.719	410.621	2647.03	243.924	254.313	88.8636	505.068	400.402	129.545	45.4545
Val CAC misc	197.099	628.432	364.881	675.171	2134.34	2024.42	804.334	346.958	209.456	684.236	454.782	87.2256
Val TAC tRF5	197.093	1468.86	1037.95	602.46	1553.82	391.639	856.964	563.534	218.657	1022.55	635.13	91
iMet CAT tiR3	197	868	278	666	1752	1180	816	210	178	689	235	62
Arg ACG tRF1	194.667	161.083	124	276.333	1144.28	185.517	101.503	39	34	34.0312	100.958	0
Arg CCG tiR3	192.6	1094.5	1154.25	3456	12735.5	31191.1	10176.1	16.5	111.5	1450	314.5	182.5
Val AAC tiR3	190.67	932.984	1121.25	1395.04	6728.97	7545.03	4031.1	640.037	129.4	1436.46	917.78	138.44
Ser AGA tiR3	190.175	602.407	322.571	868.845	4968.38	2127.86	410.75	14.4	146.85	177.435	359.914	22.5
MT TL2 tiR5	185	173	556	290	984	201	345	373	120	580	193	57
Cys GCA tiR3	185	367	638	310	2018	2944	2033	57	59	75	366	0
Leu CAA tiR3	183.429	363.886	205.571	634.429	4037.29	1148.29	1792.86	56.2857	85.1429	230.857	301.143	85.4286
Glu TTC tRF3CCA	180.811	905.246	187.742	330.257	751.895	190.647	143.449	0	182.089	167.628	352.233	15
Gly GCC tRF3	179.281	584.051	327.762	578.937	644.674	191	519.912	115.375	279.25	320.144	695.045	89
Asn GTT tRF3CCA	179.207	914.436	343.868	645.709	557.213	376.195	333.481	0	287.267	740.156	353.917	0
Ser GCT tRF5	178.864	844.905	383.75	829.361	1985.38	492.878	1140.8	254.625	281.575	524.281	648.375	189.875
MT TS2 tRF3	176.111	149.989	508.5	218	61.0455	421.722	118.3	1145	140	360	146	67
Lys CTT tRF3CCA	173.277	425.867	223.153	275.532	270.5	304.175	121.9	262.45	207.6	351.692	175.117	4
Gly TCC tRF1	170.458	112.667	257.25	339.667	888.437	39.75	656.083	336.167	306.333	379.167	766.317	0
Phe GAA tRF5	169.889	56.5556	536.616	127.071	571.909	73	33	80	113	284	248	0
Phe GAA misc	168.546	492.128	193.551	469.264	1252.11	324.74	192.299	141.125	196.18	227	70.6364	16
MT TH tRF3	167.6	486.843	486.5	263.7	206.45	337.129	305.867	1062.17	405.2	421	163.333	78
MT TL1 misc	167.405	337.167	513.982	440.577	792.85	717.653	409.083	723.167	253.444	745	318	36
His GTG tiR3	166.538	874.308	574.769	639.308	2527.6	4999.06	1338.35	239	76	148	92	77
MT TK tRF3	165	374.583	556.067	318.667	141.25	493.517	211.75	515	237	197	174.333	24
Val TAC tiR3	163.5	1139.5	1089.75	1828.75	10513.8	8033.75	7937.25	429	67	1217	398.75	110
Ser GCT tRF3	161.712	266.881	183.357	200.829	445.493	249.905	90.0714	110	182	167.571	229.857	0
MT TM tiR5	160	191	263	1833	17398	136	1501	461	91	200	1072	211
Arg TCT tRF5	159.072	210.967	289.848	180.933	764.319	212.075	199.37	120.5	98	117.92	19	20
Gln TTG tRF3	158.032	137.24	170.821	113.876	222.252	68.118	102.22	3.29412	185	302.555	120	0
MT TL2 misc	158	284.861	639.962	413.591	1001.02	571.127	549.083	1233.11	330.8	1331	745.917	73
MT TH tiR3	156	292	234	3733	1766	798	9808	2169	92	9761	4413	994
Val TAC tiR5	155.364	1002.08	703.5	1043.88	4562.63	980.147	1035.7	79.7255	76.4167	519.278	829.917	99.3056
MT TD misc	153.333	206.238	832.428	221.446	342.2	334.25	255.229	1164.33	145	593.476	436.917	169.091
Arg ACG tRF5	152.765	128.723	188.774	82.5974	200.518	120.038	100.851	127.615	145.631	249.846	94.1154	22.6154
MT TN tRF5	152.25	599.25	257.75	580.767	759.126	241	482.667	100	50	413.5	434	35
MT TN tiR5	152	681	158	1340	2568	420	1265	135	217	868	645	5
Arg ACG tiR3	151.667	632.667	785.333	2394.67	9366	24023.7	6696.6	118	75	1040.33	321	138
Asn GTT tiR5	150.675	335.457	270.052	317.597	3117.99	1028.58	208.857	55	58	279.357	483.746	0
Thr AGT tRF3CCA	150.25	313.7	185.125	474.6	659.517	119.917	222.25	183	312.05	302.75	161	37
MT TV tRF3CCA	150	1147.08	255	262.5	212.5	1095.08	220.667	539.167	776	4951.75	1055.5	0
MT TK tiR3	150	368	355	675	557	526	681	543	110	470	178	51
Lys TTT tiR3	149.333	715	521.333	1732.5	4719	13350.5	9010.33	1	84	282	226	125
MT TL1 leader	147.476	386.646	277.252	505.917	605.992	2146.35	396.611	333.333	204.85	711.417	419.333	180
MT TI misc	146.742	249.857	291.146	315.536	485.158	409.368	415.583	391.167	103	279.583	234	157
Leu CAG tiR3	145.571	190.114	223.429	231.571	1293.71	554.714	795.143	59.7143	56.8571	113.143	121.857	12.5714
MT TG tRF3	145.5	218	643.146	218.5	145	381.625	164.833	814.5	352.7	363	171.333	30
Tyr GTA tRF3	145.043	346.21	239.238	216.05	662.652	216.577	116.2	170	245	2126.91	723.485	77
MT TG tiR3	143	171	349	493	531	396	328	673	127	1079	587	124
Pro AGG tRF3	142.448	170.86	176.192	165.828	253.857	127.216	168.112	170.326	157.661	334.277	186.74	20.7
MT TG tiR5	142	66	207	233	378	162	301	1021	152	851	278	140
Ser GCT tiR3	141	338	208	701	4799	1603	1153	127	50	176	180	34
Ile AAT tRF5	139.865	132.744	143.527	165.703	445.107	117.111	67.7324	319.856	118.7	296.289	231.867	0
Thr CGT tRF3CCA	138.75	327.295	160.847	437.805	494.076	246.15	190.75	53	444.964	434.239	340.333	58
Arg TCG tRF5	138.5	188.383	96.4	91.6	198.55	107.4	123	115.5	110.4	81.8	97.5333	64.4
MT TW tiR3	137	127	261	158	94	205	130	584	105	291	100	62
Ala AGC tiR3	135	774.5	109	205	831.667	857	373.667	66	146	57	226	0
Ser GCT tiR5	134.75	506.607	597.75	1189.93	4944.7	806.25	3100.25	87.5	147.25	934.5	101.625	114.625
Val AAC misc	134.725	417.949	235.654	430.234	1406.26	1201.93	518.224	282.35	167.92	474.292	342.84	93.0013
Ser TGA tRF5	133.271	388.624	122.582	440.148	773.845	134.621	262.941	92.7527	221.866	365.3	194.214	18.2308
Ala TGC tiR3	132.167	1892.68	408.917	300.667	1952.32	1103.92	1351.18	132	64.3333	163.167	149.417	58.6667
MT TF tRF3CCA	130.25	1381.35	232	405.458	158.91	1892.01	372.067	135	278.691	477.117	351.125	47
Ile TAT tiR3	130	194.8	424.025	93	136.8	1359.5	55	0	19	0	0	13.3
Arg TCT misc	127.889	221	232.011	195.907	1108.15	699.378	472.85	0	148.958	306.118	177.667	6
MT TP misc	125.365	345.885	278.817	307	621.483	302.477	458.956	319	119	361.254	241	16
Thr AGT tRF1	125	271.5	309	784.067	1063.5	319.95	214.75	49	566.357	566	2291	94
MT TI tiR5	124	117	202	826	1324	43	1191	175	45	192	233	53
Gly CCC tRF3	123.69	292.728	160.281	265.138	304.192	181.893	153.887	89.5	194.126	199.049	110.182	32
MT TG tRF5	122.759	59.5	251.5	64	42	59	53.5	725.5	86	326	136.5	0
Gln TTG tiR5	119.191	144.064	212.705	599.575	2422.55	133.214	308.445	177.682	164.564	361.114	583.825	23
Asp GTC tRF1	118.783	103.367	258.278	330.806	1490.03	260.032	406.19	67.25	109.45	56	645.51	27
Leu AAG misc	118.2	289.713	123.707	295.874	1811.26	398.322	145.673	41.9722	212.109	406.799	188.883	41.459
iMet CAT tRF3	117.905	218.228	103.947	157.8	318.399	66.4571	150.424	41	367.2	458.75	78	56
Glu CTC tRF3CCA	117.589	570.524	171.763	119.149	303.434	246.699	78.5705	0	113.654	140.924	31.9861	0
Leu TAA misc	117.445	297.693	113.171	259.506	423.729	203.226	96.9973	4.25	38.8077	223.111	119.727	32
Ser GCT misc	117.003	289.409	74.5998	233.847	661.812	450.562	133.687	1	47.0317	129.201	135.75	42
SeC TCA misc	116.976	320.617	260.517	464.025	277.747	119.583	185.542	60.6667	113.5	762.569	698.267	0
Trp CCA tiR3	115	1368.67	1722	1984.83	9439.33	40416	8221.67	99	26	960	77	137
Glu TTC tRF3	113.573	274.875	104.678	112.641	198.578	266.706	89.0818	0	9.33333	63.6444	120.3	0
MT TC misc	113	304.5	187.4	134	340.667	315.76	76	160.333	116	172.833	60.6667	34
Val CAC tRF1	112.667	87.2	177.833	697.544	463.493	31	232.333	1	222.077	454.5	9355	20
Pro TGG tRF3	110.793	132.891	137.038	128.977	197.445	98.9457	130.754	132.476	122.625	259.993	145.242	16.1
Met CAT tiR5	110	208	115	519	907	262	238	368	41	137	351	50
Arg CCT tiR3	110	1209	580	3377	12416	16482.5	12707	221	54	1476	851	207
iMet CAT tRF5	109.8	800.718	146.9	351.6	568.9	174	382	82	131	136	43	27
Arg TCG tiR3	109.4	1263.5	1299.25	3714.5	11243.5	35296.4	8952.4	51.5	96.5	1222	156.5	225.5
Ser CGA tiR3	109	356	211	862	3489	1074	857	0	104	133	45	29
MT TN leader	105.458	629.108	836.504	236.605	146	2186.58	146.049	385.045	107	494.5	456	34
MT TN misc	103.071	365.387	316.071	593.411	2825.61	682.25	700.53	86.0833	173	4962.59	689.915	74
Val TAC misc	102.357	300.208	147.957	276.757	809.806	404.968	348.21	138.168	130.517	337.193	338.255	31.7457
Arg TCG tRF3CCA	102.25	678.106	105.2	298.81	436.083	236.66	118.5	15.75	233.75	271	132.825	2.5
MT TD tiR5	102	42	191	307	1188	95	685	135	32	301	676	108
Leu CAA tiR5	102	131	124	284	1012	239	319	128	73	19	1	8
Leu TAG misc	101.995	212.744	91.8224	244.211	745.452	323.864	133.916	11.9028	192.917	239.232	307.103	9.47051
Asn GTT tRF5	100.611	151.578	106.581	247.604	551.967	98.6979	252.199	0	62.0654	131.014	58.5	25.7778
MT TM misc	99.5	171.95	230.583	249	376.5	445.643	193.929	396.836	83	150	113	21
Trp CCA tRF3	97.7081	238.156	138.989	182.726	249.202	193.147	185.75	67.9077	257.75	245.372	96	30
Thr TGT tRF3	97.0867	206.174	94.306	226.498	540.395	108.776	276.736	97.8	229.4	231.888	116.467	0
iMet CAT tiR5	97	666	775	2557	4409	1997	3025	487	144	380	795	329
Leu TAG tiR5	96.7	1052.39	245.8	1151.29	6166.93	713.8	1181.9	125.8	38.4818	163	298.9	27.4
Ile AAT tiR5	96	55	153	46	252	212	37	62	52	97	34	0
Ser TGA tiR3	94.825	233.593	199.429	349.155	2605.62	864.137	252.25	3.6	41.15	84.5651	122.086	7.5
Ile AAT tRF3	94.6783	200.812	206.09	127.595	239.939	114.409	69	1	133	68	1	0
Arg TCT tiR5	94.5	133.5	225.5	89.5	530.833	131.5	174	91.5	51	85	55	17
MT TL2 tRF3	94.04	134.7	495.723	155.091	78.2833	210.94	147	460	271.35	467.5	124	33
Arg CCG tRF1	93	61	99.5	695.7	636.5	80	226.5	227	186.5	763.5	526.5	22
Leu AAG tRF3	92.7325	154.084	106.579	351.56	485.318	138.945	318.868	37.8189	280.636	120.068	163.632	5.65909
Leu TAG tRF5	92.2592	344.375	132.054	255.231	431.173	120.61	244.358	102.95	45.9667	152.783	160.4	23.5303
Leu TAA tRF5	91.8333	1416	409.82	910.942	683.961	164.149	912.755	0.538462	201	292.372	80.0385	0
Ile AAT tiR3	91	363	303	411	1262	3094	643	131	50	217	94	50
Thr AGT tiR3	88.25	204	187	197.25	1203.25	2942	556.75	53.75	62.875	81.75	0	0
MT TR tiR5	88	48	179	482	1243	50	894	266	24	185	281	30
MT TW misc	87.5635	184.524	317.744	245.619	578.067	166.333	116.1	664.524	104	1132.04	334.515	8
MT TD tRF5	87	67.5	311.053	97	244.026	78.5	196	388.5	140	430.5	189	23
Gln TTG tRF5	86.9143	52.3579	150.514	27.3	252.115	38	36.7237	0	54.6	201.8	42.6	0
Thr CGT tiR3	85.75	243	414	1369.75	6458.75	12058	4236.25	92.25	23.125	456.25	127	90
Thr TGT tRF5	85.5206	186.751	134.39	142.929	375.759	113.1	304.635	456.409	140.808	68	152	0
Arg CCT tRF5	85.4286	184	122.045	83.25	144.5	163.5	83.2	36.75	48	127	118.25	0
MT TL1 tRF1	85.4	224.25	84.5	616	690.25	155.5	1142.77	791	295	404.333	368	278
MT TT tiR3	84	241	239	137	389	439	1189	147	54	1290	382	7
Leu AAG tiR5	83.6	290.218	451.6	1717.52	9514.13	572.4	530.2	86.4	87.1273	84	259.2	27.2
Arg ACG misc	83.2498	249.824	119.715	189.567	517.543	429.708	123.984	29.8333	145.29	293.006	190.958	0
MT TL1 tRF3	82.5	146.944	216.511	71	81.8333	113	106.393	589.5	95	326	152	18
Ser AGA tRF3	82.0761	167.416	69.7318	124.938	554.471	78.5653	104.26	61.3636	178.364	36.8182	95.7273	44.9318
MT TP tRF3	82.0476	158	314.533	107.5	186.543	186.033	121.75	258	191	171.5	279.5	12
MT TM tRF1	81.3333	204.952	88	1526.83	840.343	186.2	1613	2822	1292	652.25	2505	136
Leu AAG tRF1	80.483	99.8714	101.444	251.742	454.276	159.267	167.258	0	100.083	225.541	310.375	30
MT TP tiR5	80	178	126	623	548	112	317	93	47	234	204	0
Leu AAG tiR3	79.3333	465.944	157.639	967.056	5532.39	2118.12	2456.46	196.75	65.5278	269.861	255	35
MT TL2 tiR3	77	118	188	427	275	678	423	576	117	765	760	61
MT TC tiR5	77	152	134	443	526	190	362	231	46	423	206	34
Gly TCC tRF3	76.1478	182.465	185.48	170.8	181.348	113.533	117.889	54	207	126.2	285	0
MT TN tRF1	75.75	176.833	115	142.5	363.054	41.5833	156.333	47	94.5	277.833	180.5	7.66667
MT TP tRF3CCA	74.75	296.056	161.422	169.633	253.194	303.228	137.85	295	187.05	770.55	371.5	1
MT TE tRF3CCA	74	584.5	71	144	171	252	135	71	56	496.5	145	0
Phe GAA tRF3	73.9	435.781	139.845	167.181	471.697	127.8	75.5625	27	103.692	93	228	39
Ser CGA misc	73.7026	98.2185	57.2193	127.923	344.957	102.546	61.7975	0	51.6058	61.2038	65.0061	0
Lys TTT tRF3	73.631	180.021	153.772	153.833	729.862	162.486	93	0	222.917	94.8571	42.2857	16
MT TA tRF5	72.75	151.167	107.5	136	335.917	38.0833	155.333	47	82	255.833	180.5	7.66667
Ala CGC tiR3	71.8333	906.817	112.083	163.333	487.017	476.083	473.15	1	60.6667	59.8333	55.5833	22.3333
Gln TTG tiR3	71	173.8	294	313	1573.18	911.778	1511.18	44	35	295	97	73
Arg TCT tRF3CCA	71	400.833	122.25	192	472.25	150.75	99	39	231	47	38	0
Trp CCA tRF5	67.1905	149.329	127.333	119.667	366.714	102.333	112.303	0	1	41.5	0	37
Arg CCG tRF3CCA	67	527.961	117.6	137.348	228.083	1683.08	48.5	47.25	44.3929	89.5	151.875	7.75
Arg ACG tRF3	66.6034	180.124	83.4817	102.555	155.011	118.961	59.8889	9	72.7329	102.417	0.7	0
Arg TCG tRF1	65.3333	56.5	57.45	383.691	1679.35	68.5	256.5	38	91.5	88	863	0
Asp GTC tRF3	64.65	182.085	198.802	44.7222	227.591	673.786	46	1	64	33	62	35
Pro CGG tRF3	63.3101	75.9376	78.3076	73.7013	112.825	56.5404	74.7167	75.7003	70.0714	148.568	82.9954	9.2
Val TAC tRF3	63.2222	93.1342	91.0111	83.2772	246.039	68.5881	87.8571	13.0625	232.062	178.75	0.1875	0
Tyr GTA tiR3	63	294.923	85	76	261.154	508.135	50	0	3	73	58	0
MT TS2 tRF3CCA	62	309.163	122	141.091	53	405.917	78	151	69	83	180	28
Asn GTT tRF3	61.2492	211.91	112.226	139.455	199.776	111.696	98.8203	0	142	48.8462	106	26
Thr CGT misc	61.007	97.9712	94.9827	159.076	504.144	361.905	106.094	0	45	186.417	99	24
Ser TGA tRF3	60.3804	114.099	70.122	93.2641	360.891	64.9256	67.869	62.6364	81.1364	85.2587	91.0227	9.98485
Lys CTT tRF3	59.8743	108.393	105.536	68.9714	105.271	93.8352	24.6923	2	35.5	82	0.166667	0
SeC TCA tiR3	59	181	85	370	302	283	195	22	10	91	234	16
Thr TGT tRF1	58.2857	29	51.6429	276.5	2744.28	74.75	190.5	493	437	386.5	499.75	44
Tyr GTA misc	58.0856	107.553	67.8505	110.47	509.248	204.555	42.3731	23.0769	178.454	86.8036	174.334	12.1429
Ser CGA tRF3	57.25	75.9927	56.75	108.65	289.853	26.5	49.9286	0	73.4286	8.75	1	0
MT TY tRF3	57.1429	134	120.056	60	47	226.193	95	112.143	27	159	97	18
Ser AGA misc	55.2802	147.737	29.3488	154.998	554.419	164.948	84.8686	0	15.1488	97.6608	2.25	0
Lys CTT leader	53.6667	156.801	64.0936	180.404	307.799	92.1859	142.679	65.4417	116.581	193.776	178.627	13.8972
Asn GTT tRF1	53.6012	18.6	11.125	140.461	476.522	46.3333	62.8929	0	127.461	44.2727	136.153	4.8
MT TQ tiR5	53	384	116	227	915	243	580	125	115	668	222	23
Thr CGT tRF1	52	232.833	166.5	107	1346.41	192.5	235.75	1	137.333	123.5	241.833	61
Arg TCG tiR5	51.65	149.7	96	308.467	1287.73	326.767	296.233	36.5	45	139	76	0
Pro AGG tiR3	50.7098	195.466	249.724	453.108	1983.33	4501.68	3184.65	27.5	26.9	228.712	54.1176	55.2029
Leu TAG tiR3	50.6667	233.056	99.3611	949.944	6392.11	4444.38	3229.54	200.25	11.4722	106.139	263	105
SeC TCA tRF3CCA	50.3333	199.5	57	166.75	43	76	29	42	43	85	62	37
Ile TAT misc	49.9467	54.1385	42.7667	99.2891	228.043	90.8872	42.1517	41.1429	91.1273	124.523	1	0
Ser AGA tRF1	49.625	26.5	62.0193	141.98	240.765	37.35	50.7935	79	43.7304	109.377	127.271	0
MT TT misc	49.3255	175.5	212.5	69.2778	172	128.483	219.583	271.5	142	580.055	179.333	0
MT TQ tRF3	49	83.5	154.333	54	30	93	37.5	192	96	242	125	0
Glu CTC tRF3	48.6535	163.962	96.1744	44.1157	81.5303	283.603	35.6364	0	0	37.2556	12.3667	0
MT TC tRF3	48.3333	258.656	152.333	89.5625	155.525	244.583	211.333	251	58	247.5	211	28
MT TA tRF3	48.3333	90.1667	160	67	102.667	238	99	67	39	257	167	0
MT TK tRF1	48	271	78.2538	648.333	408.067	179.771	576.028	304	184.067	201.667	284.417	2
MT TA tiR3	48	253	74	134	245	295	208	88	96	313	73	20
Lys CTT tRF1	46.7	25.2917	152.667	153.23	855.872	7.5	296.424	36.2	23.2	19	189.488	0
MT TL1 tRF3CCA	46	194.2	115	207.254	109	86.6	212.75	0	122	278	0	10.5
Ser AGA tiR5	44.6667	142	72	320.19	1198.06	84.6667	212.222	62	71.3333	59.3333	91.3333	21.3333
MT TQ misc	44.6429	136.182	146.45	110	221.111	149.7	117	247.125	49	236.4	58.5	46
Tyr GTA tRF1	44.0833	263.1	109.22	466.447	1005.69	52.497	283.689	43.1429	230.524	178.5	991.482	46.25
Cys GCA tiR5	44	71	229	163	787	203	476	6876	4079	10908	18532	1697
Pro TGG tiR3	43.5659	146.748	182.185	351.602	1529.36	3244.65	2375.28	18.3333	18.0333	185.625	66.5882	38.3147
His GTG tRF5	42.75	106.5	59.9423	41.25	510.75	88.5385	27.75	0	19.5	127.5	120.75	0
MT TM tRF3CCA	42.5	552.833	131	258	94.1425	314.111	323.111	339	59	115	195	32
MT TP tiR3	42	49	44	82	153	72	93	93	47	115	94	17
Ser TGA misc	41.1019	97.6992	23.9229	96.5259	351.274	91.7119	48.8474	0	41.5412	50.0465	81.1687	0
Ser CGA tiR5	41	120	402	145	2502	117	547	96	14	213	11	19
Phe GAA tRF1	40.6667	41	51.5	90	162	33.3333	40	0	24	38	95	0
MT TM tiR3	40	173	61	374	285	249	321	228	38	161	379	4
His GTG tRF3CCA	38	173	94	82	215	70	81	0	36	39	48	0
Thr CGT tRF3	36.3333	109.575	53.0083	73.3439	118.667	109.125	72.7917	7	121.25	56.75	41	0
MT TH tRF3CCA	36.1111	576.533	62	173	103	217	209	51	106	146	0	27
MT TD tRF3CCA	36	210	142	187	75	234.5	75	219	14	190	119	22
Met CAT tRF3	36	116.194	38.8333	28.8333	56.2476	106.833	12	110.733	1	5	56	0
Arg CCG tRF3	35.3333	75.7333	39.3333	38.6765	83.7167	170.75	23.5	0	0	50.5	35.25	0
MT TN tiR3	35	119	114	245	281	649	222	43	15	1222	274	64
Met CAT tRF3CCA	34.3333	191.686	47	73.3333	152.69	170.333	44.6667	0	29.4	12.25	48	0
Ala TGC tiR5	34.2143	48.9643	98.875	64.5357	458.571	118.054	77.3393	13.7143	90	223.429	59.5714	21.4286
Phe GAA tiR5	34	36	210	221	1033	314	49	20	0	55	78	17
Asp GTC tRF3CCA	33.52	289.051	100.65	58	57	173.741	72	0	38	60.7756	72.9286	0
MT TD tRF1	33.3641	76	80.3846	1715.93	694.077	95.3077	1628.23	799	97	266	880	192
Thr AGT tRF5	33.3	98	34	65.4917	309.1	54.125	29	64	30	40	0	10
His GTG tRF3	33	92.7143	62.7692	39	85.5055	59.7143	76.8571	0	69	37	0	2
Val TAC tRF1	31.6429	107	74.3333	159.667	544.45	237.95	111.867	128.5	124.933	131.5	271	3
MT TA misc	31.25	189.167	84.15	47.3333	386.434	122.738	106	89	55.6429	250.75	93	1.5
MT TW tRF3CCA	31.1111	109	48.0909	63.1825	66	178.397	70.5	0	0	43	108	0
Ser CGA tRF5	31	254.191	168.847	267.097	439.763	95.8929	361.161	0	67	57	48	109.065
MT TC tiR3	31	121	78	226	286	177	298	144	3	158	269	39
His GTG tiR5	30.25	156.769	878.885	216.058	13471.3	762.808	171.846	36.75	9.75	237.75	582.269	42.75
MT TQ tiR3	30	61	150	58	94	171	35	93	17	72	110	0
MT TN tRF3	28	136.97	69.1	37.1111	25.25	92.5	56.0556	72	33	47.1111	136	30
MT TD tiR3	28	17	31	284	347	111	291	635	13	116	189	79
Leu TAA tiR5	28	193	212	1301	1383	78	1230	49	0	38	97	76
Cys GCA tRF5	27.4504	70.7935	72.1715	35.1021	89.8998	29.3759	55.2293	952.73	1080.4	2646.88	3677.26	228.476
MT TK tRF3CCA	27	532	78	115	59	247	86	119	47	173	23	0
Arg TCT tRF3	26.75	60.4667	49	45	145.583	29.7667	53	121	17	55	36	0
MT TT tRF5	26.5	429.833	1379.67	456.333	368.333	577.5	729.333	2170.83	714	1235.67	470	100
Leu TAG tRF3	25.8467	46.2163	31.1829	92.5935	153.912	41.9803	88.7881	8.4042	75.055	29.4472	42.5355	1.25758
Thr TGT tiR3	25	127	184	303	2427	1994	2385	82	41	128	0	14
iMet CAT tRF1	25	10	19.25	49.2	228.75	15.5	74.5	0	49.3333	106	358.833	53
Ile TAT tRF3CCA	25	81.0556	49.4167	50	194.339	65.3333	58.6667	0	23	39.5	0	0
Arg CCT tiR5	25	10	32	22	87	61	15	2	17	89	11	0
MT TI tiR3	24	16	21	142	113	43	145	216	6	69	287	2
MT TC tRF3CCA	23	931.43	63	173	139	166.077	120.4	59	25	503.167	84	0
Ser TGA tiR5	22.75	59.25	36	119.393	482.5	59	122.25	23.25	27.75	22.25	34.25	9
SeC TCA tRF3	22.5	36.5	36.5	26.3333	15	30	8	82	29	51	0	0
MT TW tiR5	22	17	36	180	344	55	100	527	19	184	106	2
Pro CGG tiR3	21.5079	89.3207	91.9779	183.192	1351.94	1722.84	1384.29	9.16667	9.06667	86.6627	19.2941	19.4824
Arg CCT tRF3CCA	21.4	175.7	31	32.95	82	237	17.8	23.6667	50.6429	48.8333	51	0
Thr AGT tRF3	21.25	40.25	36.25	43.85	119.25	48.5	41.5	21	59.75	73.75	1	0
MT TW tRF1	20.7857	56.2067	13.8905	57.1048	50.601	23	13.2619	0	41	25	0	16
Thr AGT misc	20.2862	60.0357	20.6409	40.0367	551.476	416.974	38.975	0	0	4	0	27
MT TT tRF3CCA	19	207.611	48.5	36.5769	41.1111	134	40.2778	44	30	270.577	147.458	0
MT TA tRF3CCA	19	125.833	58	34	75	185.167	21	55	33	58	32	0
Leu TAA tRF3	19	43.0588	21	41	54	10	26	0	2	40	0	0
Ile GAT tRF5	17.8134	23.8904	12.8619	16.919	28.4771	18.58	8.88349	10.3667	15.175	49.7667	11.9667	0
Arg TCG tRF3	17.25	92.6529	31.9659	51.5588	89.4167	78.1667	39.75	0	54.5333	40.5833	35.4167	0
Leu TAA tRF3CCA	17.0769	60.2377	28	115.168	144	56	73.0769	0	23	50	27	7
Ala AGC tiR5	17.0536	39.3452	38.875	86.4881	1107.92	40.244	99.3869	232.31	444.333	1161.98	272.69	102.143
MT TY tiR3	17	177	29	369	268	317	342	273	48	631	204	16
MT TH tRF5	17	42.3333	160.548	29	47	38.5	56	192.5	33	529.5	67	16
MT TG tRF3CCA	17	97.5	15.5	37	39	84.0286	23	39	49	126	0	0
Val AAC tRF1	16.6667	18	35	120	212.271	124.333	49.5	0	0	3	102.638	0
MT TN tRF3CCA	15	289	17	43	62	177.1	44	107	0	115	0	0
MT TG tRF1	15	24	26	111	60.3333	12.3333	75.3333	0	82	71	0	0
Ile GAT misc	14.4357	14.0194	13.7772	20.4	28.1146	13.8595	7.02857	0	18.75	16.2681	1.1875	0
MT TY tRF3CCA	14	345.083	42	123.111	85	260.2	167.333	221.292	28	164	208.5	50
MT TL2 tRF3CCA	14	54	34	34	17	65.3333	38	0	1	16	198.2	0
Trp CCA tRF1	13.0769	11.6	1.66667	45.2753	156.858	4.20202	24.5	0	23.5833	0	45.5429	3.16667
Thr TGT tiR5	12	44	21	59	275.5	252	33	0	25	0	4	0
MT TT tiR5	12	77	208	79	50	40	49	400	10	144	186	4
Arg CCT tRF3	12	48.75	16	5.33333	71.3769	68.6	17.25	49	0	3.5	38	0
Ile TAT tRF3	11.0476	95.3727	22.9	25.3143	64.2654	20.2941	20.1786	48	40	1	0	18.8333
MT TI tRF3CCA	10.0909	79	42	51	31	95	53	0	0	19	0	50
MT TY misc	10.0833	72.2143	68.3333	117	337.392	433.417	173.167	105	13	655.2	181	51
Gln CTG tRF1	10.0293	14.1991	5.56879	79.0631	362.914	14.1917	82.8511	0	0	9.46377	123	33
MT TW leader	10	10.4872	11	54	15	52	39	104	40	19	27	0
Gln TTG leader	10	13	7.05556	54.3333	67.8333	7	37	0	0	40	0	0
MT TQ tRF3CCA	9	86	16	19	53	31	35	0	0	65	26	0
Lys TTT tRF1	8.35665	17.3683	15.5789	34.7735	379.911	9.92672	153.123	0	0	0	33.8503	13
MT TR tRF3CCA	8.14286	66.3333	36	86.6667	18	152.917	18	0	0	24	38	0
MT TH tiR5	8	19	35	50	1629	10	50	0	0	17	49	0
MT TG leader	8	22	22	65	61	31.9583	37	0	32	14	125	0
MT TA tiR5	8	41.5	25.5	204	469	16.5	164	1	1	20	7	0
MT TF leader	7.53333	12.5	37.85	98.975	58.9567	2.66667	0	0	20	61	178.559	0
MT TR leader	7	18	8	20	13	17.5	36	4	0	47	0	0
Arg ACG tiR5	7	14.5385	47.3846	5.92308	128.148	164.769	5.38462	0	0.538462	23.6923	0	0
MT TQ leader	5	23	7	8	13	11	27	0	15	30	0	17
MT TH leader	5	14	6	57	10	35	8	72	16	0	37	18
Arg CCG leader	3.85714	9	1	1	0	0	0	93.7917	0	0	0	0
Ile TAT tRF5	3.45455	10	2.5	6.5	8.41667	3.5	3.19231	0	9	0	0	0
MT TS1 leader	3.25	25	10	11.3636	16	25	17.1385	0	0	0	129.5	0
Thr AGT tiR5	3	0	3	10	108	27	1	0	0	0	0	0
Ser GCT leader	3	3	0.2	0	0	3	0	0	0	0	0	0
MT TM leader	3	16	4	13	6	15	11	0	0	0	0	0
Leu CAG tRF1	3	9.5	4.08333	27.3333	20.5	25.8214	14	0	0	0	27.5	0
Ile GAT tiR5	3	1	2	3	4	6	0	0	2	0	0	0
Gly GCC tRF1	3	1	16	1	216.091	0	84.5	0	1	0	164	0
Ile TAT tiR5	2.5	5	1.5	1	17.5	10	4.5	0	0	0	0	0
Ser CGA leader	2.2	0	0	0	2	1.22222	0	0	0	0	0	0
Thr CGT tiR5	2	6	3	5	48.5	23	9	0	0	13	0	30
MT TK leader	2	3	4	4	6	10	7	0	0	0	31	0
MT TD leader	2	12	5	10	0.666667	13.5	12	0	0	0	0	0
Glu CTC tRF1	2	3.33333	0	13	273	9.6	166.25	9	0	1	57	0
Gly CCC leader	1.58182	0.272727	0.290909	0.333333	1.06667	0.333333	0	0	0	1.09091	1	0
Cys GCA leader	1.39583	0.14	1.56667	0.25	4.08333	2.05976	0	0	3.83333	0.0555556	0	0
Ala AGC leader	1.0303	0.0769231	0.125	4.03571	3.2	0.33	0	0	0	0	0	0
Pro CGG tRF1	1	0	0	0	25.6667	0	0	0	0	0	0	0
MT TS1 tRF3CCA	1	10	4.08333	0	0	9	1	0	0	0	0	0
MT TP leader	1	1	3	7	10.0034	0	0	0	0	0	0	0
Leu CAA tRF1	1	1	1	23	11	52	5	0	0	0	57	0
Leu AAG leader	1	0	0	0	0.166667	0	0	0	0	0	0	0
Gln TTG tRF1	1	0	0	0	183.639	0	9	0	0	0	0	0
Tyr ATA misc	0.576923	1	0.4	0	5.06124	0.176471	1.1875	0	0	0	0	0
Thr CGT leader	0.552632	0	0.4	0	19	0.5	3	0	0	0	0	0
Asp GTC leader	0.483333	1	3	0	10.45	1.26667	2	0	23	0	0.15	0
Pro AGG leader	0.433333	0.5	0	3.5	1	0	0	0	0	0	0	0
iMet CAT leader	0.333333	3.7149	0	2	4.33333	0.247619	0	0	0	0	0	0
Arg TCG leader	0.333333	0.75	2	0	0	0.5	1	0	0	0	0	0
Ile AAT leader	0.25	0.276923	0	2	0.0344828	0.0869565	0.738095	0	0	0	0	0
Gly CCC tRF1	0.2097	0.392911	0.19447	10.0736	1.5279	0.269623	0.0430584	0	0	0.0464481	1.09091	0
Tyr ATA tRF5	0.106443	0.0952381	0.428571	1.09524	0.806723	0.047619	0	0	0	0	0	0
Val CAC leader	0.0769231	0.625	0.00131062	0	1.63636	1.17778	0.214286	0	0	0	0	0
Phe GAA leader	0.0588235	5	1	0.111111	0.952381	0.428571	0	0	0	0	0	0
Tyr GTA leader	0.0555556	0	0.583333	0.0833333	6	0	1.44167	0	0	0	0	0
Gln CTG leader	0.0555556	4	2	0	2	3	7	0	0	0	0	0
SeC TCA leader	0.0232558	0.291667	0.230303	0	0.2	0.02	0	0	0	0	0	0
Gly TCC leader	0.00185357	2.63029	0	0.000926784	9	0.0322581	0	0	0.0344828	0	0	0
Val TAC leader	0	0.0212766	0	0	0	0	0	0	0	0	0	0
Val AAC leader	0	0	0	0	0.00132626	0	0	0	0	0	0	0
Tyr GTA tiR5	0	0.533333	9.53333	3.34286	64.2667	8.03333	6	0	34	13.3333	0	0
Tyr ATA tRF3CCA	0	0.683333	0.166667	0	0	0.25	0	0	0	0	0	0
Tyr ATA tRF3	0	0	0	0	0	0	0	0	0	0.0909091	0	0
Tyr ATA tRF1	0	0	0	0	0	0	0	0	0	0	0	0
Tyr ATA tiR5	0	0	0	0	0	0	0	0	0	0	0	0
Tyr ATA tiR3	0	0	0	0	0	0	0	0	0	0	0	0
Tyr ATA leader	0	0	0.75	2.5	0	0	0	0	0	0	0	0
Trp CCA leader	0	1.0013	0.667315	0.0833333	0.000648088	0.2	1.00065	0	0	0	0	0
Thr TGT leader	0	0	0	0	1.02564	0	0.5	0	0	0	0	0
Thr AGT leader	0	0.75	0.125	1	0.0434783	0.2	2.4779	0	2.66667	0	0	0
Ser TGA leader	0	0	0	0	13.2	0	0	0	0	0	0	0
Ser CGA tRF1	0	0	0.0243902	0	530	0.0136986	0	0	1.21176	0	0	1
Ser AGA leader	0	1.16667	0.4	0	0	0.111111	0	0	0	0	0	0
SeC TCA tRF1	0	3	2.55405	43.0064	35.0446	3.08993	12	0	59	11	393	0
Pro TGG leader	0	0.5	0.166667	0	0.35461	0.04	1.2	0	0	0	0	0
Pro CGG leader	0	0.0333333	0	0	0	0.0140845	0	0	0	0	0	0
Pro AGG tRF1	0	0	0	0	0	0	0	0	0	0	0	0
MT TY tRF1	0	0	0	0	0	0	0	0	0	0	0	0
MT TY leader	0	0	0	0	0	0	0	0	0	0	0	0
MT TT tRF1	0	0	0	0	0	0	0	0	0	0	0	0
MT TT leader	0	0	0	0	0	0	0	0	0	0	0	0
MT TS2 tRF1	0	0	0	0	0	0	0	0	0	0	0	0
MT TS2 leader	0	0	0	0	0	0	0	0	0	0	0	0
MT TS1 tRF5	0	0	0	0	0	0	0	0	0	0	0	0
MT TS1 tRF3	0	1	0	0	0	0	0	0	0	0	0	0
MT TS1 tRF1	0	0	0	0	0	0	0	0	0	0	0	0
MT TS1 tiR5	0	0	0	0	0	0	0	0	0	0	0	0
MT TS1 tiR3	0	0	0	0	0	0	0	0	0	0	0	0
MT TS1 misc	0	0	0	0	0	0	0	0	0	0	0	0
MT TR tRF1	0	0	0	0	0	0	0	0	0	0	0	0
MT TQ tRF1	0	0	0	0	0	0	0	0	0	0	0	0
MT TP tRF1	0	1	0.440476	1	1	0	2	0	0	0	0	0
MT TL2 tRF1	0	0	0	0	0	0	0	0	0	0	0	0
MT TL2 leader	0	0	0	0	0	0	0	0	0	0	0	0
MT TI tRF1	0	0	0	0	0	0	0	0	0	0	0	0
MT TI leader	0	0	0	0	0	0	0	0	0	0	0	0
MT TF tRF1	0	0	0	0	0	0	0	0	0	0	0	0
MT TE tRF1	0	0	0	0	0	0	0	0	0	0	0	0
MT TE leader	0	0	0	1.66667	10	9	13	0	0	0	0	0
MT TC tRF1	0	0	0	0	0	0	0	0	0	0	0	0
MT TC leader	0	0	0	0	0	0	0	0	0	0	0	0
MT TA tRF1	0	0	0	0	0	0	0	0	0	0	0	0
MT TA leader	0	0.333333	0	0.5	0	1	5	0	0	0	0	0
Met CAT tRF1	0	0	0	0	0	1	0	0	0	0	0	0
Met CAT leader	0	2	0.166667	0	0	0	0	0	0	0	0	0
Lys TTT leader	0	0.52439	1	0.037037	0.0625	1.33333	0	0	0	0	0	0
Leu TAG leader	0	0.2	0	0	0	0	0	0	0	0	0	0
Leu TAA tRF1	0	2.07692	5.83333	11.75	241.757	3	65.1919	0	0	0	2.46337	0
Leu TAA leader	0	0	0	0	3	0.0769231	0	0	0	8.83333	0	0
Leu CAG leader	0	0.166667	0.0434783	0	0	0.285714	0	0	0	0	0	0
Leu CAA leader	0	1	0.2	0.142857	0	1	0	0	0	0	0	0
Ile TAT tRF1	0	0	0	0	0	0	0	0	0	0	0	0
Ile TAT leader	0	0.1875	0	0	7	0.5	0	0	0	0	0	0
Ile GAT tRF3CCA	0	0	0.230769	0	0	0	0	0	0	0	0	0
Ile GAT tRF3	0	0	0	0	0.125	0	0	0	0	0	0	0
Ile GAT tRF1	0	0	0	0	0	0	0	0	0	0	0	0
Ile GAT tiR3	0	0	0	0	1	0	0	0	0	0	0	0
Ile GAT leader	0	0	0	0	0	0	0	0	0	0	0	0
Gly GCC leader	0	0	1.03226	0	0	0	0	0	0	0	0	0
Glu TTC leader	0	1	0.5	0.05	0	0	0	0	0	0	0	0
Glu CTC leader	0	0.000873362	2.11111	0.03125	6.1	0.000874126	0	0	0	0	0	0
Asn GTT leader	0	0	0.5	1.66667	6	4.8	0	0	0	11	0	12
Arg TCT tRF1	0	0	1	0	122	6	0	0	0	0	0	0
Arg TCT leader	0	0	0	2	1	0.333333	0	0	0	0	0	0
Arg CCT leader	0	1.5	0	0	0	0	0	0	0	0	0	0
Arg ACG leader	0	0	0	0.0869565	0	0	0	0	0	0	0	0
Ala TGC tRF1	0	0	0	0	176.258	1	18	0	0	0	0	0
Ala TGC leader	0	0	4	0.222222	1.5	1.41111	0	0	0	0	0	0
Ala CGC leader	0	0	0	0	1	0.597744	0	0	0	0	0	0
Ala AGC tRF1	0	0	0	0	0	0	0	0	0	0	0	0

## Sheet: nmsRNA_gene_count
name	Patient1	Patient2	Patient3	Patient4	Patient5	Patient6	Patient7	Patient8	Patient9	Patient10	Patient11	Patient12
NR_023379_5SrRNA	45184	189321	33104.9	81207.6	286144	173214	45659	27746.1	75026.1	230191	211127	12086.9
tRF-1_tRNA-Ser-TGA-1-1	26243.9	10614.4	16367.8	68051.3	114268	9232.98	59434.5	9748.17	25136.4	72364	85517.4	2265
RNY5_NR_001571.2	26009.2	65695.6	12010.8	35613.3	17656.7	113252	18079.6	11148.1	19894.8	22695.7	42496.3	5852.67
SNORD69-ENSG00000212452.1	22835.2	43384.2	11875.4	70709.7	12433.7	12212.1	23948	9063.33	97443.6	198517	50083.1	7237
MT-TK-ENSG00000210156.1	11232.5	16858.5	33536.1	84463.1	87744.5	9964.95	55470.9	22077.5	14530.7	75970.2	70766.3	4112.5
SNORD63-ENSG00000206989.1	10325.8	15543.4	3316.44	52434.4	12969.4	5161.22	14047.5	6095.75	37594.5	44400.6	20443.1	1986
MT-TV-ENSG00000210077.1	9332.32	11492	20070.5	13421	21017.3	13912.9	14253.9	23250.9	8191.96	25733.8	10994	2039
SNORD104-ENSG00000199753.1	9095.92	11852.2	8290.94	9542.15	4893.03	3733.32	1350.75	717	6092.5	31175.6	4431.61	177
SNORD95-ENSG00000264549.1	9074.95	12228.7	1253.7	30919.4	3227.44	3184.28	9319.75	3751	22099.5	17473.7	4790.55	1845
SNORD1B-ENSG00000199961.1	8766.99	14321.3	5638.19	12503	6827.1	6663.42	3167.25	2646	23697	51567.8	12881	850
SNORD17-ENSG00000212232.1	8665.41	16599.2	5523.8	18244.7	7565.66	4842.77	5072.24	2347	13477	34531.7	6611.83	481
LSU:LRIL01000285.22297.26045	8108.68	43914.7	11384.8	32213.9	82888.7	31691.5	22218.5	8639.94	15303.6	26402.6	30060.9	3821.74
LSU:LRUM01014886.2.3737	7478.77	41554.6	10350.3	29401.2	73914.7	28996.8	20001.1	7927.52	14516	23489.6	25924.3	3335.15
LSU:LMBD01005236.92.3499	7304.97	38875.6	8454.05	26121	60920.7	27902.4	17908.6	7902.2	15044.3	24175.2	23970.5	2767.16
LSU:LKHY01003495.500.3896	6365.24	31524.3	7463.13	24612.7	60022.7	22165.3	16720.7	6292.57	12540.4	20988.4	22023.8	2360
LSU:LKHY01002849.394.3823	6363.05	31463.7	7464.42	24619.9	59401.4	22247.8	16710.8	6381.36	12606.2	20982.7	22195.8	2465.48
LSU:LMBD01005354.26777.30204	6178.81	30409.9	7158.93	23819.8	57536.5	21402.4	16195.2	6174.59	12218.2	20450.2	21474.4	2296.48
LSU:LMBB01000097.459.3801	6173.55	30376.3	7619.19	23527.7	55243.7	22355.1	15898.6	6244.47	12270.9	20364.7	21795.7	2387.96
LSU:LKHY01001626.510.3932	6130.18	29605.5	7115.02	23714.7	57360.9	21085.8	16159.1	6017.34	12005.2	20279.2	21139.7	2242.61
LSU:LDNV01005342.10.3308	6113.88	29973.9	7023.88	23467.6	56566	21338	16040.9	5986.18	12091.2	20066.9	21222	2251
LSU:LKHY01003107.16078.19498	6110.7	29910.7	7137.28	23255.4	56521	21186.7	15914.8	5910.66	12403.7	20440.1	21066.9	2302.44
LSU:LRIL01003793.536.3967	6053.65	30846.9	7493.92	23514.5	59943.2	21830.3	16146.2	6311.82	12030.5	20128.7	21748.2	2483.17
SNORD21-ENSG00000206680.1	5908.05	5247.2	1073.74	19264.1	7458.52	4827.14	4375	2116	8605.08	11577.1	3934	631
LSU:LRUL01004208.133857.137128	5898.21	28982	6665.36	22767.4	53593.6	19857.6	15399	5831.62	11603.7	19321.4	19997.5	2176.3
SNORD82-ENSG00000202400.1	5882.27	5125.58	1545.68	55631.6	16653.2	3152.31	19263.5	2089	6806.42	10243.5	5207.8	1016
LSU:LKHY01004153.154.3612	5591.31	27132.7	6259.62	20171.6	46984.9	19131.5	13703	5427.69	11248	18366.1	19332.3	2026.25
LSU:LMBD01002550.451.3800	5441.39	26586.5	6673.81	19106.4	45013.3	18972.4	12761.1	5338.66	11028.5	18071.9	18694.3	1952.08
SNORD2-ENSG00000238942.1	5292.01	6487.25	3859.11	149798	68713.9	4945.68	55645.8	10533	12171	54560.7	32766	4327
LSU:LKHW01002581.1.3224	5288.52	27228.4	6540.36	19990.1	49475.1	19201.4	13467.8	5286.42	9958.22	16384.4	17953.5	2061.76
LSU:LKHW01001370.27.3079	5235.63	26851.6	6303.54	20246.8	50768.7	18899.4	14089.5	5504.13	10819.9	18139	19297	2157.8
SSU:KC876029.28072.29938	5124.31	11493	5977.62	50613.5	50852.5	24550.2	35047.3	12721.6	9996.9	15654.6	25015.6	2275.17
SSU:KC876030.20981.22849	5118.87	11487.8	5963.51	50639.2	50878.4	24569.9	35066	12700.7	9973.51	15688.3	25042.5	2273.07
SSU:K03432.141.2010	5115.76	11475.1	5956.6	50602.8	50812.2	24542.5	35043.1	12704.2	9977.7	15648.9	25006	2275.17
SSU:U13369.3657.5527	5115.67	11465.3	5956.51	50601.9	50813.5	24541.5	35042.7	12702.7	9978.3	15650	25006	2275.13
SSU:M10098.102.1969	5114.06	11457.8	5952.13	50592.3	50769.9	24526.6	35036	12701.5	9976.22	15645.4	24996.6	2273.9
SSU:X03205.1.1869	5109.04	11445.3	5949.52	50584.2	50771.2	24527.3	35031.7	12698.5	9968.71	15632.1	24973.7	2273.32
SSU:KC876027.33189.35058	5104.43	11429.6	5946.47	50538.8	50683.5	24509.4	35003	12692.3	9958.37	15604	24956.2	2270.1
LSU:LKHX01001792.1.3250	4994.4	24273.9	5804.43	18102.8	41858.9	16747.6	12279.5	4567.52	9575.01	15896.9	16180.9	1713.61
LSU:LCYE01020916.3573.6957	4803.08	22241.9	5228.9	16209.2	40599.4	15385.6	11129.4	4455.77	9816.72	16433.2	16165.7	1487.46
LSU:LCYE01009170.1.3088	4776.37	23751.6	5273.26	17821.8	40147.3	15629.9	12029.9	4489.85	8995.11	15095.9	15489.1	1625.53
tRNA-Glu-TTC-2-1	4774.41	36921.1	10152	27641.8	47118.3	30427.5	24286.1	3308.05	5596.61	10522	11182.6	2210.2
tRNA-Glu-TTC-2-2	4774.41	36921.1	10152	27641.8	47118.3	30427.5	24286.1	3308.05	5596.61	10522	11182.6	2210.2
SNORD101-ENSG00000206754.1	4761.06	3974.62	2093.7	40090.5	14741.7	1813.29	8081.52	870.65	9519.32	18829.2	5432.04	525.571
MT-TL1-ENSG00000209082.1	4606.94	5335.23	9809.41	18349.4	17219.7	3334.25	16089.8	7347.67	5972.44	16323.3	11071	663.5
SSU:LMBB01001230.7137.8502	4537.76	10074.2	5309.08	48766.8	47214.8	6674.36	34003.1	12174.9	9149.5	14723.7	23661.7	2019.96
SSU:LMBD01006346.7137.8502	4537.76	10074.2	5309.08	48766.8	47214.8	6674.36	34003.1	12174.9	9149.5	14723.7	23661.7	2019.96
SNORD18A-ENSG00000200623.1	4517.39	8239.71	2411.91	66414.2	14520.7	8551.42	8185	1698	13212	5878.25	5559	942
LSU:LCYE01015036.15215.18592	4334.36	19786.7	4794.98	13251.8	33581.3	12873.3	9161.75	3985.61	9026.74	14860.9	14375.8	1182.4
LSU:JSAF02009511.44.3098	4255.23	19480.4	4651.62	14941.9	34064.1	13655.9	10181.1	3930.65	8732.65	14694.4	14567.1	1270.68
SNORD110-ENSG00000221116.1	4244.41	2890.82	2857.41	14903.4	3803.58	5038.9	5056.91	3004	12351.5	13538.7	6320.09	616
LSU:LCYE01019621.1.3022	4203.69	20154	4612.43	15538.5	34916.2	13280	10451.3	4041.08	8202.27	13815.3	13969.1	1418.79
tRNA-Gly-CCC-2-1	4134.81	51201.2	23907.7	18596.8	48052.6	18848.9	37769.7	15505.9	3638.83	13753.5	3978.25	4990.5
tRNA-Gly-CCC-2-2	4134.81	51201.2	23907.7	18596.8	48052.6	18848.9	37769.7	15505.9	3638.83	13753.5	3978.25	4990.5
MT-TF-ENSG00000210049.1	4035.34	9619.29	7038.38	8348.81	6281.18	9747.89	6112.96	12294	5231.69	9706.03	5753.46	762
LSU:LCYE01023264.459.3212	3918.27	18163.6	4499.07	14633.4	37471.9	13942.3	10034.3	3798.99	8446.2	14352.7	14908.6	1364
LSU:LKHW01001533.37948.40552	3602.41	17479	4428.5	13694.2	34277.9	13863.9	9620.67	3775.93	7787.33	13006.4	13763	1445.38
SNORD66-ENSG00000212158.1	3575.18	4260.68	802.527	8239.16	2002.41	2094.67	3100.6	834.214	5257.42	9512.99	2636.33	333.333
MT-TE-ENSG00000210194.1	3543.07	10707.8	8539.25	7898.13	32771.8	7803.99	11129	4218.5	7023.25	15084.8	14975	564
LSU:LCYE01003309.17311.20640	3483.1	16511.6	3871.29	11102.9	28304.3	11033.8	7912.04	3388.5	7480.8	12321.7	12188	1059.58
RNY3_NR_004392.1	3476.54	5866.7	2566.12	4800.47	1834.99	3335.32	3208.62	1489.34	4238.42	3767.45	5989.64	439.277
LSU:LAZQ01009455.6777.9431	3441.09	16274.3	4135.72	13112.2	32420.8	12355.8	9089.74	3369.3	7328.69	12843.2	13138.6	1247.44
LSU:LCYE01007778.8265.11543	3380.12	14600.4	3429.1	10121.4	23067	9394.57	6922.49	3016.95	6738.77	11477.6	10537.4	850.773
SNORD100-ENSG00000221500.1	3379.25	4457.77	627.25	33274	6186.51	2383.96	5775.5	2353	6408.04	8957.4	3188	1323
SNORD127-ENSG00000239043.1	3319.06	5180.69	1695.92	19385.7	4676.69	1417.75	7551.33	1616	12367.5	5616.43	2465	171
SNORD43-ENSG00000263764.1	3304.25	6554.03	1418.39	101495	45565.7	8573.34	22791.4	3896.37	9499.18	15266.4	13042.8	9733
SNORD59A-ENSG00000207031.1	3225.49	2173.82	986.917	27835.5	3324.95	1996.65	9156.03	1884.9	7092.78	7218.4	4493.47	552.714
tRNA-Gly-GCC-2-1	3181.97	17654.9	15741.1	26329.8	100671	15147.3	40780.1	2405.46	1914.09	11851.6	9004.1	2258.44
tRNA-Gly-GCC-2-2	3181.97	17654.9	15741.1	26329.8	100671	15147.3	40780.1	2405.46	1914.09	11851.6	9004.1	2258.44
tRNA-Gly-GCC-2-3	3181.97	17654.9	15741.1	26329.8	100671	15147.3	40780.1	2405.46	1914.09	11851.6	9004.1	2258.44
tRNA-Gly-GCC-2-4	3181.97	17654.9	15741.1	26329.8	100671	15147.3	40780.1	2405.46	1914.09	11851.6	9004.1	2258.44
tRNA-Gly-GCC-2-5	3181.97	17654.9	15741.1	26329.8	100671	15147.3	40780.1	2405.46	1914.09	11851.6	9004.1	2258.44
tRNA-Gly-GCC-2-6	3181.97	17654.9	15741.1	26329.8	100671	15147.3	40780.1	2405.46	1914.09	11851.6	9004.1	2258.44
RNA5S9-ENSG00000201321.1	3016.71	4099.12	1571.04	5093.19	10551.6	3195.04	3104.23	1110.03	2540.13	4873.67	4070.72	305.045
LSU:LCYE01017629.6937.9438	3012.67	14694.9	3647.52	10650.7	29786	11206.8	7620.39	3178.57	6573.07	11159.5	11721.6	1124.7
tRNA-Gly-GCC-5-1	2876.2	16162.1	14219.3	24268.9	94795.4	13541.5	37015.9	1979.81	1500.11	10144.6	7211.19	1957.22
tRNA-Gly-GCC-3-1	2866.9	16206.1	14181	24793	95213.3	13578.1	37203.8	2001.98	1540.21	10187.1	7464.29	2061.3
MT-TW-ENSG00000210117.1	2855.23	2336.45	6058.11	2600.51	2519.57	3189.26	2243.15	12168.7	3373.95	8007.39	3464.83	658
LSU:LCYE01026044.1.2789	2754.14	12539.1	3176.01	9653.96	21285.5	9131	6838.05	2807.07	6486.99	10874.6	10799.1	878.51
SNORD71-ENSG00000223224.1	2699.48	3949.5	1066.03	10170.9	1549.5	712.625	4083.48	1239	5925.83	4852.48	3117.33	478.45
LSU:JSAF02028341.7307.9703	2656.07	12411.6	2975.22	9552.25	24331.8	8803.25	6815.75	2632.58	5595.8	9429.67	9656.77	913.436
RNY1_NR_004391.1	2532.6	3280.07	2234.58	5402.62	7983.63	2330.97	2473.5	1067.79	3461.78	2093.52	15463.2	505.284
RNY4_NR_004393.1	2523.15	9203.42	5674.26	9146.36	18739.1	8091.96	5005.67	1794.82	4010.16	4848.01	16520.6	942.417
tRNA-Glu-CTC-1-1	2520.48	14764.1	7204.51	19158	31215.4	27346.8	28579.4	3418.73	2736.76	14936.2	5144.22	2441.94
tRNA-Glu-CTC-1-2	2520.48	14764.1	7204.51	19158	31215.4	27346.8	28579.4	3418.73	2736.76	14936.2	5144.22	2441.94
tRNA-Glu-CTC-1-3	2520.48	14764.1	7204.51	19158	31215.4	27346.8	28579.4	3418.73	2736.76	14936.2	5144.22	2441.94
tRNA-Glu-CTC-1-4	2520.48	14764.1	7204.51	19158	31215.4	27346.8	28579.4	3418.73	2736.76	14936.2	5144.22	2441.94
tRNA-Glu-CTC-1-5	2520.48	14764.1	7204.51	19158	31215.4	27346.8	28579.4	3418.73	2736.76	14936.2	5144.22	2441.94
tRNA-Glu-CTC-1-6	2520.48	14764.1	7204.51	19158	31215.4	27346.8	28579.4	3418.73	2736.76	14936.2	5144.22	2441.94
tRNA-Glu-CTC-1-7	2520.48	14764.1	7204.51	19158	31215.4	27346.8	28579.4	3418.73	2736.76	14936.2	5144.22	2441.94
RF00002-ENSG00000273730.1	2458.92	7718.56	2190.77	11676.3	13446.7	7091.1	3964.87	2099.41	3943.36	6414.51	5916.03	703.637
RF00002-ENSG00000275757.1	2458.92	7718.56	2190.77	11676.3	13446.7	7091.1	3964.87	2099.41	3943.36	6414.51	5916.03	703.637
RF00002-ENSG00000277739.1	2458.92	7718.56	2190.77	11676.3	13446.7	7091.1	3964.87	2099.41	3943.36	6414.51	5916.03	703.637
RNA5-8SN1-ENSG00000278189.1	2458.92	7718.56	2190.77	11676.3	13446.7	7091.1	3964.87	2099.41	3943.36	6414.51	5916.03	703.637
RNA5-8SN2-ENSG00000278233.1	2458.92	7718.56	2190.77	11676.3	13446.7	7091.1	3964.87	2099.41	3943.36	6414.51	5916.03	703.637
RNA5-8SN3-ENSG00000275215.1	2458.92	7718.56	2190.77	11676.3	13446.7	7091.1	3964.87	2099.41	3943.36	6414.51	5916.03	703.637
RNA5-8SN4-ENSG00000276700.1	2458.92	7718.56	2190.77	11676.3	13446.7	7091.1	3964.87	2099.41	3943.36	6414.51	5916.03	703.637
RNA5-8SN5-ENSG00000274917.1	2458.92	7718.56	2190.77	11676.3	13446.7	7091.1	3964.87	2099.41	3943.36	6414.51	5916.03	703.637
SNORD84-ENSG00000263442.1	2373.64	1349.01	191.466	3953.7	415.524	191.254	1610.24	371.429	1985.94	3034.35	422.438	55.5714
SNORD84-ENSG00000264591.1	2373.64	1349.01	191.466	3953.7	415.524	191.254	1610.24	371.429	1985.94	3034.35	422.438	55.5714
SNORD84-ENSG00000265236.1	2373.64	1349.01	191.466	3953.7	415.524	191.254	1610.24	371.429	1985.94	3034.35	422.438	55.5714
SNORD84-ENSG00000265325.1	2373.64	1349.01	191.466	3953.7	415.524	191.254	1610.24	371.429	1985.94	3034.35	422.438	55.5714
SNORD84-ENSG00000265607.1	2373.64	1349.01	191.466	3953.7	415.524	191.254	1610.24	371.429	1985.94	3034.35	422.438	55.5714
SNORD84-ENSG00000266646.1	2373.64	1349.01	191.466	3953.7	415.524	191.254	1610.24	371.429	1985.94	3034.35	422.438	55.5714
SNORD84-ENSG00000266755.1	2373.64	1349.01	191.466	3953.7	415.524	191.254	1610.24	371.429	1985.94	3034.35	422.438	55.5714
tRNA-Glu-CTC-2-1	2360.23	13625.7	6328.68	18173.1	27693	21409.9	25336	3191.77	2668.38	14274.8	4818.56	2314.66
tRNA-Gly-CCC-1-1	2268.28	14299.4	8971.17	11177.7	79052.3	11296.3	14750.1	1181.03	1327.06	4787.22	5357.77	981.669
tRNA-Gly-CCC-1-2	2268.28	14299.4	8971.17	11177.7	79052.3	11296.3	14750.1	1181.03	1327.06	4787.22	5357.77	981.669
SNORD58B-ENSG00000271982.1	2216.56	2240.56	1299.11	13790.5	6250.5	2534.04	6914.5	1350	3001	4727.02	6676	258
LSU:LBLQ01007932.25841.28213	2204.72	10651.7	2881.11	6779.76	18336.4	8123.67	4772.26	2296.82	5079.53	8325.91	8156.37	800.769
MT-TS2-ENSG00000210184.1	2155.37	3166.26	4097.7	8714.27	8451.45	5912.23	6829.62	8337.55	2385.33	7907.03	5661.51	938.75
SNORD42B-ENSG00000238423.1	2069.12	2597.04	1425.13	36969	10696.8	3269.92	8997.02	645	1907.46	2678.91	2958.95	1275
SNORD24-ENSG00000206611.1	2008.68	1152.65	366.521	3955.05	1017.04	625.342	2048.8	742.157	2836.56	5742.49	1573.46	249
SNORD24-ENSG00000280889.1	2008.68	1152.65	366.521	3955.05	1017.04	625.342	2048.8	742.157	2836.56	5742.49	1573.46	249
SNORD6-ENSG00000202314.1	1977.17	2514.01	709.667	8992.06	5960	2617.33	3548.11	508	2839	6618.5	3457	391.25
SNORD12-ENSG00000212304.1	1938.42	1065.87	1473.91	5662.49	3320.43	939.408	2419	132.5	1159.07	892.095	959.5	65.5
RNA5S1-ENSG00000199352.1	1933.69	4812.55	1713.07	5840.59	11785.5	4055.28	3551.37	1258.8	2848.43	5729.6	4986.85	327.922
RNA5S1-ENSG00000285166.1	1933.69	4812.55	1713.07	5840.59	11785.5	4055.28	3551.37	1258.8	2848.43	5729.6	4986.85	327.922
RNA5S10-ENSG00000199910.1	1933.69	4812.55	1713.07	5840.59	11785.5	4055.28	3551.37	1258.8	2848.43	5729.6	4986.85	327.922
RNA5S11-ENSG00000199334.1	1933.69	4812.55	1713.07	5840.59	11785.5	4055.28	3551.37	1258.8	2848.43	5729.6	4986.85	327.922
RNA5S12-ENSG00000199270.1	1933.69	4812.55	1713.07	5840.59	11785.5	4055.28	3551.37	1258.8	2848.43	5729.6	4986.85	327.922
RNA5S13-ENSG00000202526.1	1933.69	4812.55	1713.07	5840.59	11785.5	4055.28	3551.37	1258.8	2848.43	5729.6	4986.85	327.922
RNA5S14-ENSG00000201355.1	1933.69	4812.55	1713.07	5840.59	11785.5	4055.28	3551.37	1258.8	2848.43	5729.6	4986.85	327.922
RNA5S15-ENSG00000201925.1	1933.69	4812.55	1713.07	5840.59	11785.5	4055.28	3551.37	1258.8	2848.43	5729.6	4986.85	327.922
RNA5S16-ENSG00000202257.1	1933.69	4812.55	1713.07	5840.59	11785.5	4055.28	3551.37	1258.8	2848.43	5729.6	4986.85	327.922
RNA5S16-ENSG00000284853.1	1933.69	4812.55	1713.07	5840.59	11785.5	4055.28	3551.37	1258.8	2848.43	5729.6	4986.85	327.922
RNA5S17-ENSG00000200370.1	1933.69	4812.55	1713.07	5840.59	11785.5	4055.28	3551.37	1258.8	2848.43	5729.6	4986.85	327.922
RNA5S2-ENSG00000201588.1	1933.69	4812.55	1713.07	5840.59	11785.5	4055.28	3551.37	1258.8	2848.43	5729.6	4986.85	327.922
RNA5S2-ENSG00000285285.1	1933.69	4812.55	1713.07	5840.59	11785.5	4055.28	3551.37	1258.8	2848.43	5729.6	4986.85	327.922
RNA5S3-ENSG00000199337.1	1933.69	4812.55	1713.07	5840.59	11785.5	4055.28	3551.37	1258.8	2848.43	5729.6	4986.85	327.922
RNA5S3-ENSG00000285168.1	1933.69	4812.55	1713.07	5840.59	11785.5	4055.28	3551.37	1258.8	2848.43	5729.6	4986.85	327.922
RNA5S4-ENSG00000200381.1	1933.69	4812.55	1713.07	5840.59	11785.5	4055.28	3551.37	1258.8	2848.43	5729.6	4986.85	327.922
RNA5S5-ENSG00000199396.1	1933.69	4812.55	1713.07	5840.59	11785.5	4055.28	3551.37	1258.8	2848.43	5729.6	4986.85	327.922
RNA5S6-ENSG00000200624.1	1933.69	4812.55	1713.07	5840.59	11785.5	4055.28	3551.37	1258.8	2848.43	5729.6	4986.85	327.922
RNA5S7-ENSG00000202521.1	1933.69	4812.55	1713.07	5840.59	11785.5	4055.28	3551.37	1258.8	2848.43	5729.6	4986.85	327.922
RNA5S8-ENSG00000200343.1	1933.69	4812.55	1713.07	5840.59	11785.5	4055.28	3551.37	1258.8	2848.43	5729.6	4986.85	327.922
RNU5B-1-ENSG00000200156.1	1915.65	3243.27	3398.32	3613.25	3933.41	92660.9	1244.9	1125.35	1207.33	2932.58	4193.92	298.982
tRNA-Val-CAC-2-1	1888.83	730.865	573.934	6415.89	102227	1350.41	36841.6	1300.19	552.707	5076.23	2593.41	1793.93
SNORD58A-ENSG00000206602.1	1822.68	1626.18	1361.28	9853.75	4366.25	2337.8	4453.33	929	1700.9	1907.17	2367.19	185
RF00004-ENSG00000274452.1	1813.69	14765.1	3646.58	6254.5	1683.88	24739.2	984.642	2691.82	2259.69	3836.89	9291.7	1615.03
SNORD60-ENSG00000206630.1	1690.65	2052.19	756.892	9243.48	5504.44	1225.02	1915.67	356	2797.22	2381.97	2329.18	182.5
tRNA-Glu-TTC-1-1	1640.43	11187.4	3044.98	8067.37	17717.1	16224	7835.33	938.05	873.5	3562.15	4765.29	894.7
tRNA-Glu-TTC-1-2	1640.43	11187.4	3044.98	8067.37	17717.1	16224	7835.33	938.05	873.5	3562.15	4765.29	894.7
LSU:LCYE01022116.11.2586	1627.12	8577.65	1907.5	4893.81	12665.8	5268.56	3231.02	1375.21	2995.42	4925.7	4847.6	415.114
SNORD46-ENSG00000200913.1	1596.26	1179.46	535.015	17322.8	2080.94	3924.29	4379.35	413.513	1527.61	1519	911.537	161
RNU5A-1-ENSG00000199568.1	1557.95	3462.18	2598.07	2177.7	3219.75	75294.4	810.648	542.216	809.584	2676.46	4256.46	275.982
SNORD15A-ENSG00000206941.1	1480.92	1371.32	2422.7	8315.4	3277.53	991.082	3747.95	876	2320	4887.03	4606.83	146.833
tRNA-Trp-CCA-2-1	1460.31	2359.81	2154.14	6382.2	20487.9	20019.7	8680.47	439.722	2898.35	5304.09	1150.7	405.952
SNORD12C-ENSG00000209042.1	1431.98	1941.7	1379.48	15083.5	4949.22	2901.99	5812.18	1355.84	1711.03	2164.25	4540.83	665
RF00001-ENSG00000273928.1	1414.8	3288.13	1351.05	5001.54	9535.36	2588.26	3042.66	995.589	2203.43	3928.03	3516.23	242.282
tRF-1_tRNA-Ser-GCT-4-1	1413.45	303	869.833	1710.35	3464.33	160.5	1323.83	509.833	1001	943	1925	96.5
SNORD32A-ENSG00000201675.1	1384.12	1764.44	1220.64	7293.22	1451.13	2939.11	1960.24	1009.17	1880.4	1560.78	3523.6	293.75
SNORD49A-ENSG00000277370.1	1356.61	1512.77	490.551	22674.6	6597.44	502.948	5710.83	1539.34	6326.89	4165.95	2542.99	427.056
tRNA-Lys-CTT-1-1	1347.73	4307.89	3797.98	3091.76	20633.5	8540.06	4484.87	809.483	853.147	5610.51	1842.65	310.029
tRNA-Lys-CTT-1-2	1347.73	4307.89	3797.98	3091.76	20633.5	8540.06	4484.87	809.483	853.147	5610.51	1842.65	310.029
SNORD118-ENSG00000200463.1	1292.72	2823.19	3353.2	771.224	2087.52	616.708	210.05	1897.62	401.16	392.5	5560.75	1078
MT-TR-ENSG00000210174.1	1286.21	1074.59	3374.61	1764.98	2793.58	2058.63	2188.9	5205.4	1451	2586.05	1834.14	397
MT-TI-ENSG00000210100.1	1276.76	1635.19	2866.84	2179.83	3073.03	1472.14	2707.76	2179.67	860	1393.08	1551.11	450
SNORD12B-ENSG00000222365.1	1276.38	1760.26	1171.9	5418.46	2884.98	2056.71	2165	363.5	669.25	1060	2021.66	242
SNORD55-ENSG00000264294.1	1253.67	1860.25	250.333	7041.41	1316.03	1502	1465.67	387	987	535.667	637	126
SNORD111B-ENSG00000221514.1	1201.33	1971.53	399.75	4538.88	1960.17	702.2	2139.12	1283	7262	11946.1	9418.2	595
RNA5SP150-ENSG00000199839.1	1186.2	2642.47	1222.78	4348.28	8496.61	2250.81	2646.5	866.576	1870.87	3155.3	2748.15	189.22
SNORD19C-ENSG00000222345.1	1170.87	3593.62	1933.41	15546.5	5452.81	2518.01	8949.51	2128.05	4893.44	9964.62	10903.9	2402.56
tRF-1_MT-TH	1152.25	1699.77	1821.62	2914.18	5104.4	2062.39	1883.32	3551.55	1405.33	5089.03	2431.01	278.75
tRNA-Lys-CTT-4-1	1122.8	3914.58	3569.71	2180.38	20870.1	4148.63	5072.19	685.935	672.457	5029.01	1437.16	299.172
RNA5S17-ENSG00000285158.1	1104.55	2945.11	787.305	1847.09	4078.2	2232.16	1139.74	573.419	1492.39	3172.07	2560.69	164.558
MT-TL2-ENSG00000210191.1	1104.16	1216.56	3649.92	2062.13	3157.76	1973.07	2417.42	4127.51	1493.15	5067.5	3173.82	286
tRNA-SeC-TCA-1-1	1097.9	2065.76	2388.26	2572.72	2218.71	1613.83	1482.71	1018.42	744.6	1990.75	1871.27	337
MT-TG-ENSG00000210164.1	1088.01	1842.18	3737.5	2703.26	2671.73	2480.21	2055.14	6676.08	2098.53	9960.14	3696.33	532
LSU:AC138525.469505.473174	1066.15	3921.22	1054.54	2693.11	5471.22	3164.37	1823.65	2350.68	4229.69	5986.83	5156.8	439.687
LSU:AC139250.553416.557085	1066.15	3921.22	1054.54	2693.11	5471.22	3164.37	1823.65	2350.68	4229.69	5986.83	5156.8	439.687
tRNA-Ala-CGC-3-1	1066.08	3215.05	2390.68	4322.77	9766.27	1573.97	5264.31	831.036	1429.6	2369.87	1675.09	169.489
SNORD45A-ENSG00000207241.1	1063.74	1376.26	1532.67	20332.3	5378.52	2937.02	3681.54	3910.74	2822.92	11332.3	15699	1025
LSU:LRIL01008447.18585.21883	1055.35	3958.91	1121.19	2753.76	6151.3	3445.6	2093.03	1270.51	3252.37	5341.43	4634.28	299.46
LSU:LRIL01008447.8839.12099	1055.35	3960.41	1121.19	2753.76	6151.3	3445.7	2093.03	1270.51	3252.37	5341.43	4634.28	299.46
SNORD38A-ENSG00000202031.1	1052.1	1668.24	571.625	11256.5	2403.25	1914.52	9196.79	1389	2143	5716	3148	404
SNORD14C-ENSG00000202252.1	1033.08	1877.35	589.333	3952.15	2357.19	1449.92	1519.01	497	818	991.917	787.539	47
SNORD48-ENSG00000263864.1	1026.29	1037.58	663.875	3546.24	3840.44	525.743	1142.02	556.488	3110.91	4652.68	1205.6	594.9
SNORD48-ENSG00000264086.1	1026.29	1037.58	663.875	3546.24	3840.44	525.743	1142.02	556.488	3110.91	4652.68	1205.6	594.9
SNORD48-ENSG00000264202.1	1026.29	1037.58	663.875	3546.24	3840.44	525.743	1142.02	556.488	3110.91	4652.68	1205.6	594.9
SNORD48-ENSG00000265732.1	1026.29	1037.58	663.875	3546.24	3840.44	525.743	1142.02	556.488	3110.91	4652.68	1205.6	594.9
tRF-1_[3]_tRNA-Ile-AAT-5-2	987.222	514.367	478.394	3269.27	4426.75	211.278	1144.08	170	1526.73	2984.28	5968.92	229
MT-TY-ENSG00000210144.1	980.726	3920.94	1876.43	5281.57	6568.09	1745.73	4199.27	2133.43	2588.62	14720.6	5017.43	245.333
tRNA-Gly-TCC-1-1	964.315	2968.45	2228.58	2206.83	2590.44	2381.71	3979.42	1433.44	793.499	1559.75	1024.28	298.903
SNORD68-ENSG00000200084.1	964.016	1368.57	220.833	14154.5	1659.92	4080.48	4249.23	2038.5	1493.88	1910.4	4683.55	1034
SNORD38B-ENSG00000281859.1	955.829	1224.05	429.5	2537.58	906.117	1551.67	855	304	920	1116.57	868.25	179.5
SNORD38B-ENSG00000207421.1	952.829	1200.05	424.5	2517.58	905.117	1493.67	849	304	920	1116.57	868.25	179.5
MT-TM-ENSG00000210112.1	921.733	1888.03	2471.15	3748.25	18768.9	2145.84	3375.5	3116.54	697.75	1296	3000.25	408
SNORD98-ENSG00000283551.1	874.393	1628.66	665.91	1613.33	747.643	1345.17	504.75	371	1416.5	4715.25	902	14
tRNA-Arg-CCG-2-1	863.742	3917.07	2827.73	2738.23	7961.83	15299.9	5116.73	304	554.357	2574.38	580.371	250.139
MT-TP-ENSG00000210196.2	839.163	1717.44	1795.11	2668.13	3052.22	1222.24	2245.72	1470	1014.55	2881.8	2178.5	72
MT-TD-ENSG00000210154.1	816.333	1008.24	4017.31	1716.78	2580.76	2132.12	1974.37	3816.83	583	2664.98	2285.92	517.091
tRNA-Pro-TGG-2-1	808.021	1270.84	654.954	1686.3	3511.59	1118.7	2396.64	338.968	986.262	1140.22	1297.57	64.293
tRNA-Met-CAT-1-1	802.292	3816.18	1476.56	3431.82	5085.36	21338.7	4185.71	1450.44	654.573	2246.31	854.9	254.5
tRF-1_MT-TV	796.105	2519.61	1065.4	15813.7	11924.2	3164.86	10819.9	6214.37	1996.32	10254.4	8565.64	1675.42
SNORD123-ENSG00000239112.1	790.533	1685	260.856	2191.77	599.333	471.5	5237.58	521	1523.9	8088.42	2031.95	251
tRNA-Gln-CTG-1-1	785.645	1446.56	1062.19	2953.88	6520.57	3787.54	3838.96	475.405	1438.01	2954.26	1636.99	362.141
tRNA-Gln-CTG-1-2	785.645	1446.56	1062.19	2953.88	6520.57	3787.54	3838.96	475.405	1438.01	2954.26	1636.99	362.141
tRNA-Gln-CTG-1-3	785.645	1446.56	1062.19	2953.88	6520.57	3787.54	3838.96	475.405	1438.01	2954.26	1636.99	362.141
tRNA-Gln-CTG-1-4	785.645	1446.56	1062.19	2953.88	6520.57	3787.54	3838.96	475.405	1438.01	2954.26	1636.99	362.141
tRNA-Gln-CTG-1-5	785.645	1446.56	1062.19	2953.88	6520.57	3787.54	3838.96	475.405	1438.01	2954.26	1636.99	362.141
SNORD93-ENSG00000221740.1	782.333	825.421	414.725	2333	6485.48	186	785.611	633	1212	794.667	473	343
tRF-1_[2]_tRNA-Glu-TTC-2-1	771.491	757.976	201.167	3107.12	1228.74	62	1595.19	432.833	1537.33	0	3161.18	56
tRNA-Ala-TGC-3-1	769.756	2221.01	678.542	1339.63	2609.96	861.871	1552.69	614.427	1342.94	1790.84	1479.97	177.422
tRNA-Ala-TGC-3-2	769.756	2221.01	678.542	1339.63	2609.96	861.871	1552.69	614.427	1342.94	1790.84	1479.97	177.422
RNU2-2P-ENSG00000222328.1	762.258	13889.4	1666.66	3507.83	3128.77	14907.7	849.175	1065.64	1106.36	2143.74	8521.67	639.136
SNORD57-ENSG00000226572.1	753.643	1360.4	1109.44	6905.11	2747.78	1524.7	2555.33	676	1456.2	3504.14	3207	307
SNORD58C-ENSG00000202093.1	751.733	1443.4	1270.53	8312.67	8104.65	1558.57	6249.71	1740.23	1658.83	2127.35	7948.77	323
tRNA-Ala-TGC-4-1	750.427	1786.04	943.715	1292.96	3510.58	916.841	2002.34	652.036	1257.06	1767.47	1521.34	199.489
RF00493-ENSG00000273885.1	747.75	623.5	131.9	1334.3	604.45	269	578	275.75	1302.5	1297.4	857	57
SNORD4A-ENSG00000238578.1	740.292	1042.5	392.332	6219.05	818.417	1103.56	1202.62	225	1047.5	1722	1097.64	185
SNORD102-ENSG00000207500.1	736.84	1151.92	911.308	12586.5	5393.12	2641.91	5130.11	2728.5	2571.5	7792.4	11892.1	1059
tRNA-Ala-CGC-2-1	715.222	2174.5	653.125	1247.9	2547.42	849.354	1510.57	614.427	1290.44	1747.51	1439.47	177.422
tRNA-Ala-CGC-1-1	703.957	1521.9	634.164	1230.8	2351.56	737.325	1383.62	598.761	1310.77	1725.26	1411.55	175.089
SNORD51-ENSG00000207047.2	700.45	941.017	260.041	2122.07	1055.5	384.483	564	362.397	2045	3333.58	1451.83	176
SNORD51-ENSG00000283671.1	700.45	941.017	260.041	2122.07	1055.5	384.483	564	362.397	2045	3333.58	1451.83	176
RF00345-ENSG00000281010.1	684.75	620.048	139.333	3188.48	779.153	238.667	516.667	97	973.167	714.111	444	30.5
SNORD20-ENSG00000207280.1	683.238	3617.5	878.748	8268.52	7043.15	1064.78	4136	1062	2532	2571	3838	935
tRNA-Ala-TGC-2-1	674.873	1494.91	622.914	1188.61	2341.08	714.675	1361.74	598.761	1254.27	1677.26	1372.05	175.089
tRNA-Leu-CAG-2-1	668.924	1468.46	1275.63	5617.99	11150.4	1795.45	8419.15	431.174	1066.11	1558.2	1567.07	284.066
tRNA-Leu-CAG-2-2	668.924	1468.46	1275.63	5617.99	11150.4	1795.45	8419.15	431.174	1066.11	1558.2	1567.07	284.066
SNORD70B-ENSG00000212309.1	661.1	970.017	443.833	4826.23	1576.93	666.917	1250.23	112.5	576.5	719.333	491.5	69
SNORD45B-ENSG00000201487.1	654.333	661.176	352.389	6077.1	1079.25	945.45	1719.33	200.167	940.96	1552.34	834.341	195.333
tRNA-Gly-TCC-3-1	654.315	790.61	1268.53	927.333	1950.31	588.211	1374.42	646.438	716.499	647.755	488.281	166.403
SNORD105B-ENSG00000238531.1	654.143	641.167	324	10695.3	1863.04	571.833	2005.33	240	808	816	1067	770
tRNA-Lys-CTT-2-1	648.12	1871.69	3928.72	4224.87	29530.2	5938.53	24067	921.28	406.951	2042.11	796.663	497.029
tRNA-Lys-CTT-2-2	648.12	1871.69	3928.72	4224.87	29530.2	5938.53	24067	921.28	406.951	2042.11	796.663	497.029
tRNA-Lys-CTT-2-3	648.12	1871.69	3928.72	4224.87	29530.2	5938.53	24067	921.28	406.951	2042.11	796.663	497.029
tRNA-Lys-CTT-2-4	648.12	1871.69	3928.72	4224.87	29530.2	5938.53	24067	921.28	406.951	2042.11	796.663	497.029
tRNA-Lys-CTT-2-5	648.12	1871.69	3928.72	4224.87	29530.2	5938.53	24067	921.28	406.951	2042.11	796.663	497.029
tRF-1_[2]_tRNA-Cys-GCA-2-3	648	222.333	611	926.75	1288.33	222	650	687	1603	4302	116787	112
SNORD64-ENSG00000276610.1	644.9	933.833	204.5	3963.06	1096	2130.83	3144.67	532	1096.5	1381	695.5	1293
SSU:KC876028.36247.37891	638.477	1756.56	710.204	2194.47	4158.68	18005.9	1330.79	775.53	1065.72	1206.26	1791.71	324.492
tRNA-Gln-CTG-5-1	633.12	972.552	678.925	1114.68	2561.77	833.758	1117.48	265.096	1237.55	2236.94	923.154	90.5624
SSU:LKHX01001794.1033.2835	624.159	1777.01	716.752	1463.49	2521.11	15831.9	920.483	640.218	1072.04	1180.2	1453.47	209.812
tRF-1_tRNA-Leu-TAG-3-1	617.801	343.077	471.083	1479.5	1734	524.1	1188.37	155	495	827	1311	87
MT-TH-ENSG00000210176.1	612.811	1867.71	2019.28	5108.2	6395.85	1920.25	11403.1	4431.67	1013.2	24078.2	6601.17	1223
tRNA-Ala-AGC-4-1	609.427	1853.89	408.646	678.322	2023.28	956.925	1350.32	465.798	802.892	1210.54	1379.37	162.198
tRNA-Val-CAC-3-1	608.832	2149.78	3460.66	3452.73	8032.44	3862.89	4983.88	1769.06	1169.28	3883.07	2407.14	605.877
tRNA-Val-AAC-2-1	607.323	1718.93	1098.04	1915.96	3642.5	2090.44	2407.04	591.879	730.003	1316.5	1041.3	264.72
SNORD26-ENSG00000276788.1	604.305	807.319	193.89	5477.78	1032.51	519.08	1424.17	429.242	1033.75	1213.47	1439.2	71.5455
SNORD34-ENSG00000202503.1	591.25	1442.52	1074.5	5011.25	2408.22	3065.43	1555.14	672	455.125	941.429	1772	918
tRNA-Lys-TTT-3-1	569.069	1179.9	1159.09	1467.75	4237.5	3790.49	3258.43	816.089	703.391	1152.45	941.079	255.846
tRNA-Lys-TTT-3-2	569.069	1179.9	1159.09	1467.75	4237.5	3790.49	3258.43	816.089	703.391	1152.45	941.079	255.846
tRNA-Lys-TTT-3-3	569.069	1179.9	1159.09	1467.75	4237.5	3790.49	3258.43	816.089	703.391	1152.45	941.079	255.846
tRNA-Lys-TTT-3-4	569.069	1179.9	1159.09	1467.75	4237.5	3790.49	3258.43	816.089	703.391	1152.45	941.079	255.846
tRNA-Lys-TTT-3-5	569.069	1179.9	1159.09	1467.75	4237.5	3790.49	3258.43	816.089	703.391	1152.45	941.079	255.846
SSU:DD408157.1.1242	568.993	1347.89	361.79	6035.35	7581.27	1399.66	3851.43	668.149	687.338	1041.15	2074.19	279.94
tRNA-Leu-TAA-1-1	568.147	2802.63	1343.07	3004.66	2625.94	1615.91	2814.88	254.038	230.202	675.212	320.26	121.75
tRNA-Val-CAC-1-1	564.018	1686.56	1299.15	2808.07	7260.6	2566.88	3205.43	846.149	628.857	2087.14	1853.96	226.606
tRNA-Val-CAC-1-2	564.018	1686.56	1299.15	2808.07	7260.6	2566.88	3205.43	846.149	628.857	2087.14	1853.96	226.606
tRNA-Val-CAC-1-3	564.018	1686.56	1299.15	2808.07	7260.6	2566.88	3205.43	846.149	628.857	2087.14	1853.96	226.606
tRNA-Val-CAC-1-4	564.018	1686.56	1299.15	2808.07	7260.6	2566.88	3205.43	846.149	628.857	2087.14	1853.96	226.606
tRNA-Val-CAC-1-5	564.018	1686.56	1299.15	2808.07	7260.6	2566.88	3205.43	846.149	628.857	2087.14	1853.96	226.606
tRNA-Val-CAC-1-6	564.018	1686.56	1299.15	2808.07	7260.6	2566.88	3205.43	846.149	628.857	2087.14	1853.96	226.606
tRNA-leader_MT-TV	563.381	1198.07	951.807	4363.04	3824.63	30472.6	2243.4	1140.52	1087.61	7613.8	3318.34	189.976
SNORD42A-ENSG00000238649.1	557.81	916.944	350.76	11429.6	3595.05	2475.26	4443.84	459.2	1507	1307.61	1922.49	906
tRNA-Ala-AGC-2-1	551.828	681.167	266.332	1034.29	2248.88	508.923	618.233	364.204	1381.8	2214.76	1057.04	79.2833
tRNA-Ala-AGC-2-2	551.828	681.167	266.332	1034.29	2248.88	508.923	618.233	364.204	1381.8	2214.76	1057.04	79.2833
tRNA-Leu-CAA-4-1	549.625	695.703	413.79	1491.79	3438.63	839.07	1631.13	292.657	996.234	1095.57	1220.94	92.5103
MT-TC-ENSG00000210140.1	548.833	2401.11	1041.31	1490.72	2052.19	1397.92	1559.73	1014.33	381	2196.5	998.667	135
SNORA20-ENSG00000207392.1	543.733	1307.25	297.2	1286.33	444	2208.84	502.25	208	1271	2181.5	885.5	146
RF00003-ENSG00000273768.1	539.609	1149.07	523.75	831.442	1639.95	17734.9	447.898	171.416	418.831	933.286	1048.14	125.575
RF00003-ENSG00000275405.1	539.609	1149.07	523.75	831.442	1639.95	17734.9	447.898	171.416	418.831	933.286	1048.14	125.575
RNU1-1-ENSG00000206652.1	539.609	1149.07	523.75	831.442	1639.95	17734.9	447.898	171.416	418.831	933.286	1048.14	125.575
RNU1-2-ENSG00000207005.1	539.609	1149.07	523.75	831.442	1639.95	17734.9	447.898	171.416	418.831	933.286	1048.14	125.575
RNU1-27P-ENSG00000206596.1	539.609	1149.07	523.75	831.442	1639.95	17734.9	447.898	171.416	418.831	933.286	1048.14	125.575
RNU1-28P-ENSG00000206588.1	539.609	1149.07	523.75	831.442	1639.95	17734.9	447.898	171.416	418.831	933.286	1048.14	125.575
RNU1-3-ENSG00000207513.1	539.609	1149.07	523.75	831.442	1639.95	17734.9	447.898	171.416	418.831	933.286	1048.14	125.575
RNU1-4-ENSG00000207389.1	539.609	1149.07	523.75	831.442	1639.95	17734.9	447.898	171.416	418.831	933.286	1048.14	125.575
RNVU1-18-ENSG00000206737.1	539.609	1149.07	523.75	831.442	1639.95	17734.9	447.898	171.416	418.831	933.286	1048.14	125.575
tRNA-Leu-CAA-1-1	537.564	609.643	363.788	1279.81	2683.88	616.121	1412.39	265.657	977.734	982.999	966.773	87.5103
SNORD89-ENSG00000212283.1	534.157	1183.56	201.411	2251.46	864.985	713.83	448.144	343	687.727	588.393	431	187.333
tRNA-Leu-CAA-1-2	529.564	594.643	353.954	1264.81	2689.38	569.621	1419.39	265.657	977.734	898.999	925.773	87.5103
SNORD13-ENSG00000239039.1	529.517	672.154	346.701	1390.11	5440.88	1508.6	157.5	190.464	513.65	1033.67	516	173
tRNA-Pro-CGG-2-1	526.735	643.436	598.512	1700.17	5658.34	781.292	4664.4	263.644	683.995	1224.38	688.695	110.285
RF00003-ENSG00000274574.1	526.432	1019.65	514.596	802.168	1600.23	17646.9	430.884	165.348	411.171	919.677	1026.39	122.945
RF00003-ENSG00000277918.1	526.432	1019.65	514.596	802.168	1600.23	17646.9	430.884	165.348	411.171	919.677	1026.39	122.945
tRF-1_[4]_tRNA-Pro-TGG-3-4	526.3	310.896	495.284	1353.55	4336.05	102.856	1412.6	387.642	1562.42	4830.04	8482.2	96
SNORD73A-ENSG00000208797.1	525.4	1077.25	260.571	4864.94	963.504	4108.26	1167.17	294.23	521.347	734.539	395.361	1337
tRNA-Val-CAC-5-1	523.407	1486.35	1085.56	2461.46	5932.27	1283.78	2462.3	721.042	600.007	1779.5	1510.78	193.869
tRNA-Pro-CGG-1-1	521.015	680.409	685.83	1794.98	4531.31	1101.14	4761.81	272.089	682.186	1266.65	721.432	121.163
tRNA-Pro-CGG-1-2	521.015	680.409	685.83	1794.98	4531.31	1101.14	4761.81	272.089	682.186	1266.65	721.432	121.163
tRNA-Pro-CGG-1-3	521.015	680.409	685.83	1794.98	4531.31	1101.14	4761.81	272.089	682.186	1266.65	721.432	121.163
SNORD88C-ENSG00000220988.1	515.667	816.021	816.333	4003.23	1436.67	1107.5	910	646.5	392	1568.83	1560.5	89
tRNA-Ala-AGC-3-1	514.732	525.504	228.096	928.302	2143.41	404.766	561.949	324.538	1331.38	2155.76	988.873	79.2833
RNU2-36P-ENSG00000222293.1	514.244	4674.09	1501	2139.12	1361.01	9248.01	351.151	916.188	871.82	1760.35	4792.56	470.524
SNORA7A-ENSG00000207496.1	508.572	946.089	175.994	4699.74	515.933	1031.92	976.933	326.5	634.333	1179.52	1132.67	47.6667
tRNA-Lys-TTT-5-1	507.521	964.805	1030.59	1086.72	3418.57	1123.86	1475.7	799.489	608.658	1010.52	860.713	230.346
SNORD53B-ENSG00000265706.1	506.533	786.21	255.091	6091.83	2328.97	326.625	1219.71	520.233	523.333	1204.52	2464.27	196
tRNA-Leu-CAA-3-1	505.324	539.48	340.64	1137.81	2106.49	397.605	857.468	265.657	981.734	954.692	913.373	65.5103
SNORD33-ENSG00000199631.1	505.042	956.417	534.548	3355.75	1260.01	889.889	835.226	459	732	880.5	3074.5	56
tRNA-Leu-CAG-1-1	504.517	1398.76	1327.3	5389.89	10394.4	1636.24	8199.48	334.851	793.599	1408.76	2189.41	263.494
tRNA-Leu-CAG-1-2	504.517	1398.76	1327.3	5389.89	10394.4	1636.24	8199.48	334.851	793.599	1408.76	2189.41	263.494
tRNA-Leu-CAG-1-3	504.517	1398.76	1327.3	5389.89	10394.4	1636.24	8199.48	334.851	793.599	1408.76	2189.41	263.494
tRNA-Leu-CAG-1-4	504.517	1398.76	1327.3	5389.89	10394.4	1636.24	8199.48	334.851	793.599	1408.76	2189.41	263.494
tRNA-Leu-CAG-1-5	504.517	1398.76	1327.3	5389.89	10394.4	1636.24	8199.48	334.851	793.599	1408.76	2189.41	263.494
tRNA-Leu-CAG-1-6	504.517	1398.76	1327.3	5389.89	10394.4	1636.24	8199.48	334.851	793.599	1408.76	2189.41	263.494
tRNA-Leu-CAG-1-7	504.517	1398.76	1327.3	5389.89	10394.4	1636.24	8199.48	334.851	793.599	1408.76	2189.41	263.494
SNORD90-ENSG00000212447.1	504.064	448.824	376.019	866.416	394.91	1008.83	524.333	205.234	708.2	704.327	340.333	17
SNORD27-ENSG00000275996.1	503.998	488.681	191.002	5199.73	1154.95	219.362	1228.6	106.388	459.625	804.932	405.213	46.8235
SNORD121B-ENSG00000238300.1	500.375	566	186	1087.17	267	256.5	464	137	626	1832	616	17
tRNA-Leu-CAA-2-1	491.958	509.62	329.39	1097.79	2072.19	374.403	860.802	265.657	955.734	832.166	913.273	65.5103
MT-TN-ENSG00000210135.1	485.321	2190.61	931.921	2839.29	6520.98	2261.85	2770.25	543.083	488	7628.2	2178.91	208
SNORD53-ENSG00000265145.1	485.112	784.29	176.402	2973.26	798.055	453.28	546.5	269.045	626.612	1366.53	353.5	126
tRNA-Gln-TTG-3-1	484.726	599.203	539.392	813.497	1991.48	580.217	761.076	305.718	1226.79	2350.47	1829.76	60.7242
tRNA-Gln-TTG-3-2	484.726	599.203	539.392	813.497	1991.48	580.217	761.076	305.718	1226.79	2350.47	1829.76	60.7242
tRNA-Gln-TTG-3-3	484.726	599.203	539.392	813.497	1991.48	580.217	761.076	305.718	1226.79	2350.47	1829.76	60.7242
tRNA-Gln-TTG-1-1	481.7	574.049	502.531	786.608	1594.7	559.001	735.742	302.226	1222.41	2317.67	1763.69	54.3908
tRNA-Arg-TCT-1-1	478.949	4793.1	13785.4	35217.1	47900.4	86466.9	58641.5	2972	464.292	23299	2907.93	3443
SNORD4B-ENSG00000238597.1	476.05	493.083	778.333	6733.71	3709.12	1881.75	2622.37	414	962.5	1963	3029	106
SNORD70-ENSG00000212534.1	471.033	614.75	335.833	3146.33	3530.77	588.067	991.233	24.5	625.5	384.5	393.5	11
tRNA-Pro-TGG-3-1	468.777	605.406	434.285	960.415	2799.2	903.797	1537.71	211.155	724.219	924.236	730.615	79.5125
tRNA-Pro-TGG-3-2	468.777	605.406	434.285	960.415	2799.2	903.797	1537.71	211.155	724.219	924.236	730.615	79.5125
tRNA-Pro-TGG-3-3	468.777	605.406	434.285	960.415	2799.2	903.797	1537.71	211.155	724.219	924.236	730.615	79.5125
tRNA-Pro-TGG-3-4	468.777	605.406	434.285	960.415	2799.2	903.797	1537.71	211.155	724.219	924.236	730.615	79.5125
tRNA-Pro-TGG-3-5	468.777	605.406	434.285	960.415	2799.2	903.797	1537.71	211.155	724.219	924.236	730.615	79.5125
RF00003-ENSG00000270722.1	467.611	851.593	454.254	646.246	1034.27	17364.5	335.778	146.223	333.916	745.784	847.381	99.1916
tRNA-Val-AAC-1-1	465.158	1417.82	945.012	1715.44	4239.62	2225.79	1769.27	623.555	591.363	1533.99	1454.26	179.429
tRNA-Val-AAC-1-2	465.158	1417.82	945.012	1715.44	4239.62	2225.79	1769.27	623.555	591.363	1533.99	1454.26	179.429
tRNA-Val-AAC-1-3	465.158	1417.82	945.012	1715.44	4239.62	2225.79	1769.27	623.555	591.363	1533.99	1454.26	179.429
tRNA-Val-AAC-1-4	465.158	1417.82	945.012	1715.44	4239.62	2225.79	1769.27	623.555	591.363	1533.99	1454.26	179.429
tRNA-Val-AAC-1-5	465.158	1417.82	945.012	1715.44	4239.62	2225.79	1769.27	623.555	591.363	1533.99	1454.26	179.429
SNORD105-ENSG00000209645.1	460	690.847	243.333	1209.29	544.1	319	529.611	155	443	1596	839	126
SNORD19B-ENSG00000238862.1	454.167	1296.67	992.367	2405.93	598.2	2770.11	1860.83	737.333	1486.67	7133.97	5839	295.5
SNORA14B-ENSG00000207181.1	450.583	683.938	314.872	1066.4	338	1206.75	469.75	78	817.25	669.75	794.583	79
RNA5SP506-ENSG00000272351.1	450.039	1388.46	326.2	496.907	1296.03	783.516	335.313	167.464	514.515	1250.55	873.229	36.1779
SNORD45C-ENSG00000206620.1	438.076	861.823	1741.27	1690.75	1584.77	796.521	772.292	643.738	568.424	2546.27	3629.99	138
tRNA-Arg-CCG-1-1	434.863	701.75	689.241	1489.61	5473.89	9067.81	2946.85	112.075	318.471	1181.25	443.792	58.3841
tRNA-Arg-CCG-1-2	434.863	701.75	689.241	1489.61	5473.89	9067.81	2946.85	112.075	318.471	1181.25	443.792	58.3841
tRNA-Arg-CCG-1-3	434.863	701.75	689.241	1489.61	5473.89	9067.81	2946.85	112.075	318.471	1181.25	443.792	58.3841
SNORD87-ENSG00000254341.2	434.454	416.188	235.858	4609.13	957.563	1022.68	1032.92	199.619	532	857.482	548.542	115
SNORD52-ENSG00000201754.1	429.378	325.307	187.686	1116	376.658	191.177	342.5	79.825	325.733	627.2	142.4	41
SNORD52-ENSG00000263362.1	429.378	325.307	187.686	1116	376.658	191.177	342.5	79.825	325.733	627.2	142.4	41
SNORD52-ENSG00000265156.1	429.378	325.307	187.686	1116	376.658	191.177	342.5	79.825	325.733	627.2	142.4	41
SNORD52-ENSG00000265707.1	429.378	325.307	187.686	1116	376.658	191.177	342.5	79.825	325.733	627.2	142.4	41
SNORD52-ENSG00000266300.1	429.378	325.307	187.686	1116	376.658	191.177	342.5	79.825	325.733	627.2	142.4	41
SNORD48-ENSG00000201823.1	427.794	524.579	250.625	10086.2	328.437	264.743	2586.94	209.988	1485.16	2073.73	231.6	1663.4
tRNA-Lys-CTT-3-1	427.766	1228.3	1689.33	1043.43	6001.82	2903	3956.4	667.418	305.205	637.461	447.969	202.648
tRNA-Val-AAC-4-1	421.84	1213.22	727.889	1439.7	3031.58	865.127	1055.58	504.855	535.475	1246.67	1256.33	145.365
tRNA-Val-CAC-4-1	417.966	1347.25	954.283	2292.04	5844.2	1224.09	2402.33	665.16	388.706	1504.97	1333.14	184.688
SNORA3A-ENSG00000200983.1	415.148	892.078	226.131	1038.33	417.7	1518.42	198	98	413.091	512.5	366	99
SNORD10-ENSG00000238917.1	408.633	644.048	402.5	2016.56	788.561	2394.52	462.5	135	466.5	632	759.243	66
tRNA-Pro-AGG-2-1	402.685	543.853	345.527	764.675	2220.37	823.162	1233.98	142.833	638.722	800.503	596.382	57.9125
tRNA-Pro-AGG-2-2	402.685	543.853	345.527	764.675	2220.37	823.162	1233.98	142.833	638.722	800.503	596.382	57.9125
tRNA-Pro-AGG-2-3	402.685	543.853	345.527	764.675	2220.37	823.162	1233.98	142.833	638.722	800.503	596.382	57.9125
tRNA-Pro-AGG-2-4	402.685	543.853	345.527	764.675	2220.37	823.162	1233.98	142.833	638.722	800.503	596.382	57.9125
tRNA-Pro-AGG-2-5	402.685	543.853	345.527	764.675	2220.37	823.162	1233.98	142.833	638.722	800.503	596.382	57.9125
tRNA-Pro-AGG-2-6	402.685	543.853	345.527	764.675	2220.37	823.162	1233.98	142.833	638.722	800.503	596.382	57.9125
tRNA-Pro-AGG-2-7	402.685	543.853	345.527	764.675	2220.37	823.162	1233.98	142.833	638.722	800.503	596.382	57.9125
tRNA-Pro-AGG-2-8	402.685	543.853	345.527	764.675	2220.37	823.162	1233.98	142.833	638.722	800.503	596.382	57.9125
SNORD30-ENSG00000277846.1	402.527	674.363	402.904	5943.53	2620.94	534.158	1163.42	562.144	1759.08	2516.56	2544.69	629.889
tRNA-Pro-AGG-1-1	401.643	538.028	340.925	751.058	2297.7	828.571	1235.5	137.444	636.454	811.968	602.562	56.6184
tRNA-Arg-CCT-4-1	400.845	1858.49	797.911	3594.98	7687.5	15630.7	9529.54	289.501	413.02	2243.98	1217.05	155
tRF-1_tRNA-Arg-CCT-2-1	395	166	126	578	7728	37	1840	541	668	863	9641	307
RNVU1-17-ENSG00000207349.1	392.304	543.9	366.745	406.828	479.957	16069.1	197.338	112.463	238.317	559.902	568.253	67.2337
MT-TT-ENSG00000210195.2	391.942	1372.95	2772.72	1039.9	1132.73	1683.35	2444.05	4021.27	1115.73	4134.63	1919.94	118
MT-TQ-ENSG00000210107.1	389.891	1926.76	1048.34	965.533	2106.96	953.765	1439.3	835.625	960.344	2794.63	1797.37	160.444
tRNA-Trp-CCA-4-1	378.162	1352.92	1389.4	1863.2	6672.34	19974.8	3738.7	301.222	910.917	2045.63	959.487	114.714
tRNA-Cys-GCA-5-1	377.899	653.668	476.45	559.195	1258.94	541.045	435.823	472.12	2674.15	866.204	3535.72	118.727
RF00004-ENSG00000273709.1	376.803	1428.75	628.162	579.59	902.747	2586.61	493.553	341.513	608.803	767.484	1455.6	70.9065
RF00004-ENSG00000274062.1	376.803	1428.75	628.162	579.59	902.747	2586.61	493.553	341.513	608.803	767.484	1455.6	70.9065
RF00004-ENSG00000274432.1	376.803	1428.75	628.162	579.59	902.747	2586.61	493.553	341.513	608.803	767.484	1455.6	70.9065
RF00004-ENSG00000274862.1	376.803	1428.75	628.162	579.59	902.747	2586.61	493.553	341.513	608.803	767.484	1455.6	70.9065
RF00004-ENSG00000275219.1	376.803	1428.75	628.162	579.59	902.747	2586.61	493.553	341.513	608.803	767.484	1455.6	70.9065
RF00004-ENSG00000275616.1	376.803	1428.75	628.162	579.59	902.747	2586.61	493.553	341.513	608.803	767.484	1455.6	70.9065
RF00004-ENSG00000276596.1	376.803	1428.75	628.162	579.59	902.747	2586.61	493.553	341.513	608.803	767.484	1455.6	70.9065
RF00004-ENSG00000277903.1	376.803	1428.75	628.162	579.59	902.747	2586.61	493.553	341.513	608.803	767.484	1455.6	70.9065
RF00004-ENSG00000278048.1	376.803	1428.75	628.162	579.59	902.747	2586.61	493.553	341.513	608.803	767.484	1455.6	70.9065
RF00004-ENSG00000278591.1	376.803	1428.75	628.162	579.59	902.747	2586.61	493.553	341.513	608.803	767.484	1455.6	70.9065
RNU2-1-ENSG00000274585.1	376.803	1428.75	628.162	579.59	902.747	2586.61	493.553	341.513	608.803	767.484	1455.6	70.9065
tRNA-Ser-CGA-4-1	370.536	603.91	244.229	1161.09	3094.73	382.092	813.783	57	570.327	460.29	452.419	136.065
SNORD96A-ENSG00000272296.1	366.708	749.773	165.759	2939.54	860.217	1295.53	853.167	226	254.5	302	588.5	23
tRNA-Leu-TAG-3-1	365.029	1403.09	457.308	2504.92	4502.62	4905.7	2728.05	456.912	583.497	705.18	954.397	119.347
tRNA-Asn-GTT-3-1	361.087	655.311	425.31	739.105	2600	1201.44	582.422	234.21	522.347	929.843	1431.74	33.5611
tRNA-Asn-GTT-3-2	361.087	655.311	425.31	739.105	2600	1201.44	582.422	234.21	522.347	929.843	1431.74	33.5611
SNORD61-ENSG00000206979.1	359.76	1050.64	327.131	774.143	468.25	6086.05	387	253	410.5	890	625.5	152
tRNA-Ala-TGC-6-1	359.642	406.356	210.987	632.022	2099.28	378.462	434.244	270.181	1002.49	1694.77	879.934	50.7595
tRNA-Asp-GTC-1-1	357.352	1253.04	1252.62	2112.4	4027.35	4487.52	3173.36	331.435	282.77	686.469	627.885	166.963
SNORD91A-ENSG00000212163.5	354.453	421.833	266.31	1118.25	433.573	126.564	394.333	133	217.5	521.811	403.5	33.5
SNORD91A-(2)	354.31	421.833	266.06	1115.95	433.464	116.5	392.333	133	217.5	521.811	339.5	33.5
SNORD125-ENSG00000239127.1	352.1	786.059	192.333	3106.5	467	510.778	1288	381	535	1161.35	928	77
tRNA-leader_[4]_tRNA-His-GTG-1-7	351.5	0	48.5	154.125	790.433	12	219	108	81	62	0	0
tRNA-Val-TAC-1-1	350.061	1496.18	1156.99	1568.24	5416.7	3354.82	3498.52	344.575	541.852	1478.53	759.933	129.151
tRNA-Val-TAC-1-2	350.061	1496.18	1156.99	1568.24	5416.7	3354.82	3498.52	344.575	541.852	1478.53	759.933	129.151
tRNA-Arg-TCG-1-1	345.67	1701.17	1251.72	3172.99	5512.13	22731.6	5026.34	94.6583	528.179	1412.79	788.551	148.289
SNORD14D-ENSG00000207118.1	344.2	953.688	185.2	2101.33	1159.2	1344.4	1372.25	183.5	477.9	234.833	28	70
RF00279-ENSG00000200706.1	336.75	337.533	134.867	568.5	201.833	201.583	261	161.667	534.667	848.333	320.5	10.3333
SNORA3B-ENSG00000212607.1	335.167	753.5	90.9286	713	289.5	851.813	181.5	73	459.5	491.5	448.5	47
RF00279-ENSG00000200422.1	333.917	337.533	134.367	570	201.833	199.75	260	161.667	529.167	848.667	311	10.3333
SNORD116-15-ENSG00000207174.1	333.518	221.329	48.8276	343.876	48.7853	386.841	710.427	236.549	607.832	890.452	281.332	24.3422
RF00136-ENSG00000199934.1	332.527	359.663	88.1781	502.677	114.198	563.301	226.263	110.417	920.158	817.741	374.326	16.3333
tRNA-Val-AAC-3-1	328.621	1068.62	599.002	1196.46	3072.48	812.365	925.34	444.72	362.197	953.628	984.32	131.154
SNORD116-17-ENSG00000206656.1	321.703	196.081	44.6588	339.6	44.2543	304.726	703.399	239.492	608.941	899.397	281.63	24.5822
SNORD116-19-ENSG00000207460.1	321.703	196.081	44.6588	339.6	44.2543	304.726	703.399	239.492	608.941	899.397	281.63	24.5822
SNORA48-ENSG00000209582.1	320.671	621.96	437.367	543.326	342.807	1370.3	146.949	169.417	192.833	279.9	517.467	35
SNORD5-ENSG00000239195.1	318.533	505.649	656.439	1018.12	1494.18	1325.23	674.083	335	342.667	528.429	1025.17	60
tRNA-Gln-CTG-2-1	317.829	716.66	543.226	1686.93	3454.66	656.606	1004.09	318.762	774.412	1678.97	1206.82	286.283
tRNA-Ala-TGC-1-1	315.972	339.584	150.221	585.525	1837.69	342.101	405.485	292.752	814.954	1301.05	727.152	39.331
SSU:LMBD01002279.2779.4633	311.54	2935.25	407.655	4582.47	5631.16	916.065	4260.94	6435.05	4593.87	4346.99	9060.22	2266.8
SNORD54-ENSG00000238650.1	311.5	415	298	1526.12	746.5	547.833	419.562	484	582	620	448	126
SNORD35B-ENSG00000200530.1	308.125	294.424	174.722	869.75	182	231.583	262	83	319	488	466	0
SNORD62A-ENSG00000235284.1	307.533	466.944	457.25	927.833	493.5	612.517	612.786	279	561.5	738.92	1073.17	44
SNORD62B-ENSG00000231587.1	307.533	466.944	457.25	927.833	493.5	612.517	612.786	279	561.5	738.92	1073.17	44
SNORD97-ENSG00000238622.1	307.175	847.484	226.667	871.458	839.534	1145.5	332.5	114	285	191	132.034	94
SNORD116-20-ENSG00000278715.1	306.988	186.107	43.3976	339.467	42.7577	293.247	696.159	232.882	612.785	887.935	277.998	23.6422
RNU6-1-ENSG00000206625.1	303.018	280.94	363.06	350.183	550.718	769.036	285.883	215.007	265.986	507.817	782.246	48.6878
RNU6-2-ENSG00000207357.1	303.018	280.94	363.06	350.183	550.718	769.036	285.883	215.007	265.986	507.817	782.246	48.6878
RNU6-3P-ENSG00000207041.1	303.018	280.94	363.06	350.183	550.718	769.036	285.883	215.007	265.986	507.817	782.246	48.6878
RNU6-4P-ENSG00000206932.1	303.018	280.94	363.06	350.183	550.718	769.036	285.883	215.007	265.986	507.817	782.246	48.6878
RNU6-5P-ENSG00000206965.1	303.018	280.94	363.06	350.183	550.718	769.036	285.883	215.007	265.986	507.817	782.246	48.6878
RNU6-6P-ENSG00000272055.1	303.018	280.94	363.06	350.183	550.718	769.036	285.883	215.007	265.986	507.817	782.246	48.6878
RNU6-9-ENSG00000207507.1	303.018	280.94	363.06	350.183	550.718	769.036	285.883	215.007	265.986	507.817	782.246	48.6878
SNORD126-ENSG00000238344.1	302	349.343	196	3073.17	1941.2	489.75	1512.5	306	330	447	538	29
SNORD116-14-ENSG00000206621.1	298.76	188.397	44.6941	316.195	43.8077	273.927	686.232	229.549	594.821	871.609	275.898	23.6422
tRNA-Arg-TCG-3-1	298.341	688.24	459.085	1407.65	5441.81	8637.47	3058.71	108.033	325.436	852.09	941.314	71.1389
RNU6-7-ENSG00000201654.1	292.849	255.479	342.945	300.976	498.473	641.65	229.605	200.581	221.505	402.694	672.866	38.9024
RNU6-8-ENSG00000202337.1	292.849	255.479	342.945	300.976	498.473	641.65	229.605	200.581	221.505	402.694	672.866	38.9024
RF00026-ENSG00000276847.1	289.979	260.873	344.122	277.017	435.296	636.759	242.137	192.755	257.933	489.602	680.623	39.1907
RF00026-ENSG00000277419.1	289.979	260.873	344.122	277.017	435.296	636.759	242.137	192.755	257.933	489.602	680.623	39.1907
RNU6-17P-ENSG00000206972.1	289.979	260.873	344.122	277.017	435.296	636.759	242.137	192.755	257.933	489.602	680.623	39.1907
RNU6-17P-ENSG00000282009.1	289.979	260.873	344.122	277.017	435.296	636.759	242.137	192.755	257.933	489.602	680.623	39.1907
RNU6-18P-ENSG00000207257.1	289.979	260.873	344.122	277.017	435.296	636.759	242.137	192.755	257.933	489.602	680.623	39.1907
RNU6-12P-ENSG00000207334.1	289.862	261.098	344.479	277.127	437.054	636.871	241.994	192.755	257.733	489.602	680.713	39.1907
RNU6-13P-ENSG00000206975.1	289.862	261.098	344.479	277.127	437.054	636.871	241.994	192.755	257.733	489.602	680.713	39.1907
RNU6-32P-ENSG00000206675.1	289.862	261.098	344.479	277.127	437.054	636.871	241.994	192.755	257.733	489.602	680.713	39.1907
SNORD37-ENSG00000206775.1	288	541.033	571.333	3891	3130.67	467.071	2079.03	150	391	635	1191.09	38
tRNA-Gly-TCC-2-1	285.735	738.9	785.598	861.505	1173.01	547.808	1388.54	396.748	259.904	587.398	795.709	120.117
tRNA-Gly-TCC-2-2	285.735	738.9	785.598	861.505	1173.01	547.808	1388.54	396.748	259.904	587.398	795.709	120.117
tRNA-Gly-TCC-2-3	285.735	738.9	785.598	861.505	1173.01	547.808	1388.54	396.748	259.904	587.398	795.709	120.117
tRNA-Gly-TCC-2-4	285.735	738.9	785.598	861.505	1173.01	547.808	1388.54	396.748	259.904	587.398	795.709	120.117
tRNA-Gly-TCC-2-5	285.735	738.9	785.598	861.505	1173.01	547.808	1388.54	396.748	259.904	587.398	795.709	120.117
tRNA-Gly-TCC-2-6	285.735	738.9	785.598	861.505	1173.01	547.808	1388.54	396.748	259.904	587.398	795.709	120.117
RNU6-11P-ENSG00000201104.1	282.551	243.177	323.183	241.018	432.167	597.934	188.962	185.073	156.277	335.863	500.895	31.8176
RNU6-37P-ENSG00000199562.1	282.551	243.177	323.183	241.018	432.167	597.934	188.962	185.073	156.277	335.863	500.895	31.8176
SNORA63-ENSG00000200320.1	282.417	394.5	216.5	692.458	304.333	922.667	200	105	251.833	433.643	741	39
tRNA-Val-TAC-2-1	282.07	1077.54	727.022	1431.79	6444.06	3142.96	3321.02	395.015	635.233	1233.66	1153.81	62.625
RNU6-25P-ENSG00000206600.1	280.684	253.01	325.431	253.759	417.255	613.372	214.298	176.796	220.356	413.766	569.012	34.9522
LSU:LRIL01008447.1.2597	276.264	1046.97	281.289	615.002	1299.62	688.462	453.695	235.313	773.432	1398.94	1104.03	71.0213
tRNA-Thr-CGT-2-1	270.744	504.712	496.161	1370.76	4521.08	7079.91	2741.97	206.5	327.107	781.411	240.667	103
SNORD35A-ENSG00000200259.1	269.744	479.439	199.476	1264.47	282.5	877.417	297.154	105	69.7692	164.1	490	0
RF00004-ENSG00000278774.1	268.946	1275.07	498.416	452.175	730.496	2418.68	449.858	290.56	562.888	671.814	1302.42	64.3571
SNORD15B-ENSG00000207445.1	268.667	770.4	302.696	1245.83	1073.28	2636.98	614.958	155	369	490.327	787.833	67.3333
RNU4-2-ENSG00000202538.1	267.123	1074.07	489.572	775.488	443.43	2161.43	617.004	244.019	434.72	754.799	1159.72	157.833
tRNA-Thr-TGT-5-1	265.526	408.234	239.97	588.27	1517.48	1119.75	1290.54	404.983	641.334	509.204	385.365	16.6667
SSU:LBHZ02001329.31400.32880	264.724	2766.12	353.465	4587.6	5468.21	779.399	4361.08	6921.28	4559.26	4309.78	9455.78	2546.66
tRNA-Ser-TGA-1-1	264.268	718.127	325.429	637.716	658.739	530.364	351.154	49	360.494	397.472	229.419	0
RF00026-ENSG00000283575.1	263.819	213.913	293.939	193.29	350.684	415.345	154.388	167.184	138.832	308.669	418.485	27.9297
SNORA65-ENSG00000201302.1	259	273.817	193.529	198.5	250	1115.3	254.2	108	155	242	385	46
SSU:LCYE01015085.1538.3370	257.994	1048.82	333.932	752.297	1204.61	524.163	501.575	829.237	612.336	569.445	722.154	144.727
tRNA-Val-AAC-5-1	257.401	566.467	442.292	572.483	1098.38	278.315	655.633	490.478	322.565	806.473	749.963	110.459
tRNA-Thr-CGT-4-1	256.744	429.712	474.578	800.76	2753.08	5433.91	1951.97	178.5	341.107	635.411	411.667	113
RNU6-14P-ENSG00000207360.1	256.614	203.667	269.055	184.122	339.743	403.552	139.612	147.188	126.253	281.938	398.486	25.9054
RNVU1-7-ENSG00000206585.1	256.203	876.681	341.572	537.166	1677.37	3459	448.808	140.944	412.504	581.546	940.407	55.8877
RF00026-ENSG00000283545.1	255.865	204.03	265.906	184.157	340.094	398.437	139.933	148.261	126.325	279.112	397.776	25.9054
RNU6-41P-ENSG00000207472.1	255.17	203.336	264.851	182.633	340.872	395.142	139.151	147.188	126.44	279.022	397.478	25.9054
SNORA7B-ENSG00000207088.1	253.572	427.756	105.994	702.291	209.933	397	166.933	159	202.833	451.517	318.167	50.6667
tRNA-Ser-GCT-3-1	253.203	609.394	340.556	1124.93	5357.2	1767.35	1721.93	130.142	315.599	486.446	394.81	110.167
SNORD83B-ENSG00000209480.1	252.729	760.244	266.987	2623.36	1261.03	1835.31	884.667	432.5	593.167	1077.33	1646.08	290
tRNA-Gln-TTG-2-1	251.645	332.738	263.352	380.504	1258.88	201.19	249.839	152.639	829.931	1565.55	1032.69	19.5036
tRNA-Thr-TGT-4-1	250.145	403.116	238.868	608.038	1556.53	1158.11	1304.62	155.544	622.744	543.871	333.698	16.6667
RNU6-431P-ENSG00000206601.1	248.745	213.596	295.605	140.876	192.71	415.434	138.365	105.875	232.101	329.113	327.531	26.9154
SNORD36C-ENSG00000252542.1	246.866	164.333	102.45	667.111	134.625	275.324	273.222	128.519	126.5	213	209	19
SNORD36C-ENSG00000281541.1	246.866	164.333	102.45	667.111	134.625	275.324	273.222	128.519	126.5	213	209	19
tRNA-Cys-GCA-2-1	244.53	371.377	440.044	466.824	948.479	1511.5	624.503	1554.07	1146.02	3171.19	7386.22	362.071
tRNA-Cys-GCA-2-2	244.53	371.377	440.044	466.824	948.479	1511.5	624.503	1554.07	1146.02	3171.19	7386.22	362.071
tRNA-Cys-GCA-2-3	244.53	371.377	440.044	466.824	948.479	1511.5	624.503	1554.07	1146.02	3171.19	7386.22	362.071
tRNA-Cys-GCA-2-4	244.53	371.377	440.044	466.824	948.479	1511.5	624.503	1554.07	1146.02	3171.19	7386.22	362.071
tRNA-Asp-GTC-2-1	240.853	874.089	731.352	1320.9	3488.64	2883.76	2011.39	236.15	235.732	435.023	495.173	134.951
tRNA-Asp-GTC-2-10	240.853	874.089	731.352	1320.9	3488.64	2883.76	2011.39	236.15	235.732	435.023	495.173	134.951
tRNA-Asp-GTC-2-11	240.853	874.089	731.352	1320.9	3488.64	2883.76	2011.39	236.15	235.732	435.023	495.173	134.951
tRNA-Asp-GTC-2-2	240.853	874.089	731.352	1320.9	3488.64	2883.76	2011.39	236.15	235.732	435.023	495.173	134.951
tRNA-Asp-GTC-2-3	240.853	874.089	731.352	1320.9	3488.64	2883.76	2011.39	236.15	235.732	435.023	495.173	134.951
tRNA-Asp-GTC-2-4	240.853	874.089	731.352	1320.9	3488.64	2883.76	2011.39	236.15	235.732	435.023	495.173	134.951
tRNA-Asp-GTC-2-5	240.853	874.089	731.352	1320.9	3488.64	2883.76	2011.39	236.15	235.732	435.023	495.173	134.951
tRNA-Asp-GTC-2-6	240.853	874.089	731.352	1320.9	3488.64	2883.76	2011.39	236.15	235.732	435.023	495.173	134.951
tRNA-Asp-GTC-2-7	240.853	874.089	731.352	1320.9	3488.64	2883.76	2011.39	236.15	235.732	435.023	495.173	134.951
tRNA-Asp-GTC-2-8	240.853	874.089	731.352	1320.9	3488.64	2883.76	2011.39	236.15	235.732	435.023	495.173	134.951
tRNA-Asp-GTC-2-9	240.853	874.089	731.352	1320.9	3488.64	2883.76	2011.39	236.15	235.732	435.023	495.173	134.951
SNORA50A-ENSG00000281910.1	237.564	489.542	185.067	288.5	235.067	283.67	126.25	239.5	201	127.5	458.5	12.5
tRNA-Ser-CGA-1-1	232.949	525.156	591.124	1100.11	3300.57	1035.69	985.036	121.333	346.47	385.207	49.3354	10.1667
tRNA-Cys-GCA-4-1	232.427	374.276	446.626	395.528	887.703	1630.66	704.507	1583.1	1114.53	3162.46	7076.41	359.081
SNORA68-ENSG00000207166.1	232.232	392.407	218.067	1348.5	301	1031.44	342.333	432.5	327.75	273	739.143	36
SNORA72-ENSG00000207067.1	231.75	534.117	236.193	835.2	292.398	650.798	194.6	51.2	210.5	473.117	348.833	41
RNU6-44P-ENSG00000206772.1	231.677	174.431	244.096	88.6025	160.469	265.823	77.1395	84.9642	114.283	170.369	162.374	11.4477
tRNA-Ala-AGC-8-1	229.526	402.09	156.693	440.768	892.645	217.257	231.619	482.367	595.697	444.721	838.361	191.033
tRNA-Ala-AGC-8-2	229.526	402.09	156.693	440.768	892.645	217.257	231.619	482.367	595.697	444.721	838.361	191.033
RNU6-98P-ENSG00000206900.1	228.391	177.588	243.769	79.6456	145.635	293.804	63.332	78.3771	110.17	155.693	158.273	16.966
RNU6-1094P-ENSG00000199286.1	228.259	164.505	236.653	83.0016	135.512	235.399	59.5076	75.6311	109.047	148.14	145.902	16.9839
MT-TA-ENSG00000210127.1	227.333	850.833	509.15	622.333	1614.02	895.488	753.333	347	306.643	1154.58	552.5	29.1667
RNU6-429P-ENSG00000207312.1	225.542	164.528	235.725	74.9858	130.003	229.259	59.4025	75.855	109.664	151.651	145.014	16.966
SNORA64-ENSG00000207405.1	225.167	463.355	246	528.5	374.591	1056.2	155	233.333	372.75	492.783	813	46
SNORD36B-ENSG00000200831.1	224	115	47	4372.5	1771.25	321.8	2973.5	495	259	1337	2137	98.5
SNORD36B-ENSG00000281243.1	224	115	47	4372.5	1771.25	321.8	2973.5	495	259	1337	2137	98.5
RNU6-216P-ENSG00000200152.1	223.787	168.374	239.349	57.2176	86.309	210.472	37.7926	50.1211	90.1111	116.356	98.6367	0
tRNA-Cys-GCA-7-1	220.922	313.247	276.923	380.008	737.667	443.865	409.899	62.2559	850.321	373.667	2221.38	15.8701
SNORA26-ENSG00000212588.1	220.26	420.71	122.833	369	126.683	621.26	63	119.333	304	761	166.938	81
SNORA18-ENSG00000207145.1	218.75	483.367	235	1902.25	903.867	2518.61	414.667	390.5	943.333	754	2016.5	308.333
tRNA-Met-CAT-6-1	218.104	894.089	285.145	835.871	4670.48	3898	4384.12	261.441	300.073	687.096	528.9	42.5
tRNA-Tyr-GTA-1-1	217.617	314.04	262.657	343.186	655.756	329.088	199.808	42.2778	439.907	983.304	533.213	31.2385
SNORA81-ENSG00000221420.2	216.333	390.083	198.359	328.5	253.583	334.333	157	255	228	444.5	126.5	57
SSU:LBHZ02002047.33644.35508	213.32	940.004	223.734	1083.92	1781.34	504.955	794.474	576.706	533.477	715.999	1057.04	219.53
tRF-1_[6]_tRNA-His-GTG-1-7	213	847	137.5	1208.25	883	328.333	161.743	77	169.5	291.5	639.5	129
tRNA-Arg-CCT-1-1	209.501	292.029	142.576	333.928	2895.34	509.921	1229.2	149.501	237.363	602.063	588.121	44
tRNA-Ser-GCT-4-1	206.995	494.287	288.389	549.008	1474.88	465.639	693.467	104.142	266.349	403.071	245.31	62.1667
tRNA-Ser-GCT-4-2	206.995	494.287	288.389	549.008	1474.88	465.639	693.467	104.142	266.349	403.071	245.31	62.1667
tRNA-Ser-GCT-4-3	206.995	494.287	288.389	549.008	1474.88	465.639	693.467	104.142	266.349	403.071	245.31	62.1667
tRNA-Arg-CCT-2-1	206.901	290.279	152.576	440.178	4540.71	1016.02	2378	96.6679	237.363	586.063	683.121	0
tRNA-leader_[5]_tRNA-His-GTG-1-7	205	0	24.5	0	44.5	0	0	0	89	42.5	0	0
tRNA-iMet-CAT-1-1	204.999	688.812	388.47	718.09	1444.62	680.777	736.593	247.244	343.168	586.233	363.062	79.0333
tRNA-iMet-CAT-1-2	204.999	688.812	388.47	718.09	1444.62	680.777	736.593	247.244	343.168	586.233	363.062	79.0333
tRNA-iMet-CAT-1-3	204.999	688.812	388.47	718.09	1444.62	680.777	736.593	247.244	343.168	586.233	363.062	79.0333
tRNA-iMet-CAT-1-4	204.999	688.812	388.47	718.09	1444.62	680.777	736.593	247.244	343.168	586.233	363.062	79.0333
tRNA-iMet-CAT-1-5	204.999	688.812	388.47	718.09	1444.62	680.777	736.593	247.244	343.168	586.233	363.062	79.0333
tRNA-iMet-CAT-1-6	204.999	688.812	388.47	718.09	1444.62	680.777	736.593	247.244	343.168	586.233	363.062	79.0333
tRNA-iMet-CAT-1-7	204.999	688.812	388.47	718.09	1444.62	680.777	736.593	247.244	343.168	586.233	363.062	79.0333
tRNA-iMet-CAT-1-8	204.999	688.812	388.47	718.09	1444.62	680.777	736.593	247.244	343.168	586.233	363.062	79.0333
tRNA-Thr-TGT-3-1	204.82	243.54	148.304	468.571	1133.68	409.107	605.142	80.2106	422.305	423.413	304.644	0
SNORD56-ENSG00000229686.1	203.225	360.194	263.656	1613.42	623.361	582.124	455	93	140.767	373	247	11
tRNA-Glu-TTC-4-1	203.061	1474.32	954.648	1054.61	4869.38	6244.31	3613.88	278.856	135.921	727.651	299.071	132.299
tRNA-Glu-TTC-4-2	203.061	1474.32	954.648	1054.61	4869.38	6244.31	3613.88	278.856	135.921	727.651	299.071	132.299
tRNA-Arg-CCT-3-1	202.892	268.4	159.229	363.587	1795.7	519.321	455.221	194.251	275.377	714.983	438.297	35
SNORD116-1-ENSG00000207063.1	200.7	102.195	14.855	280.053	13.7526	229.343	284.624	30.0005	126.6	188.83	112.745	0
tRNA-Thr-TGT-6-1	199.678	313.916	138.285	390.121	592.599	268.274	277.7	121.044	543.744	425.478	244.948	0
tRNA-Pro-TGG-1-1	198.225	236.025	213.333	380.595	2240.36	754.679	965.372	138.69	313.338	487.981	296.872	30.5204
RNU5F-4P-ENSG00000252390.1	197.891	294.079	251.555	132.238	225.465	671.822	62.2496	84.1333	75.0522	225.047	134.489	0
RF00218-ENSG00000201009.1	196.6	301.105	159.128	313.077	272.278	1824.22	87	46	326	525	195	33
RF00002-ENSG00000276871.1	195.048	479.669	122.102	235.897	513.616	368.336	142.943	89.8874	434.866	576.215	408.873	16.8716
RF00002-ENSG00000283274.1	195.048	479.669	122.102	235.897	513.616	368.336	142.943	89.8874	434.866	576.215	408.873	16.8716
SNORD3A-ENSG00000263934.4	193.903	748.714	306.569	1342.07	1719.48	2307.98	552.918	641.903	540.593	622.52	2587.05	234.388
tRF-1_tRNA-Ala-CGC-2-1	193	0	15	11	1913.5	0	192	0	19	25	542	0
tRNA-Ser-GCT-5-1	192.471	440.003	256.739	500.573	1416.79	361.779	669.162	160.542	256.799	386.893	271.06	62.1667
RF00002-ENSG00000278294.1	191.612	418.476	136.535	267.186	568.069	430.27	153.34	72.0489	328.716	576.456	381.036	17.8242
SSU:AC091599.220.1669	190.959	810.699	140.502	894.738	2109.91	282.347	823.39	1334.49	833.286	795.632	1649.04	463.383
SNORD99-ENSG00000221539.1	190.583	339.267	242	972.333	420.333	2523.82	285	134	360.444	427	251	73
SNORD3A-(3)	189.999	737.646	303.469	1317.85	1686.72	2270.8	536.804	641.903	518.393	591.72	2562.82	229.188
SNORD3A-(2)	189.399	736.146	301.569	1316.85	1683.42	2265.2	535.104	635.703	518.393	591.72	2557.12	227.688
SNORD41-ENSG00000209702.1	189	442.5	201.9	1994.7	977.163	734	772	183	386	362	1030	80
tRNA-Leu-AAG-2-1	188.312	401.394	231.675	1152.36	2999.48	560.178	623.622	226.12	447.447	451.532	400.65	53.8577
tRNA-Leu-AAG-2-2	188.312	401.394	231.675	1152.36	2999.48	560.178	623.622	226.12	447.447	451.532	400.65	53.8577
tRNA-Leu-AAG-2-3	188.312	401.394	231.675	1152.36	2999.48	560.178	623.622	226.12	447.447	451.532	400.65	53.8577
tRNA-Leu-AAG-2-4	188.312	401.394	231.675	1152.36	2999.48	560.178	623.622	226.12	447.447	451.532	400.65	53.8577
SNORD92-ENSG00000264994.1	187.833	313.314	78.25	918.049	802.6	286	209.5	119	243	376	161	51
SNORA80E-ENSG00000207475.1	187.5	719.033	229.6	507.5	267.333	1378.85	121.5	84.5	296.167	505.833	113.667	30
SNORD83A-ENSG00000209482.1	186.229	399.244	235.987	4701.19	1321.61	1467.31	1594.5	236.5	554.167	317.833	1175.58	81
SNORD14E-ENSG00000200879.1	184.283	571.423	147.591	733.333	648.782	971.488	490.1	45.1667	152.833	193.25	425.083	52
RNA5SP71-ENSG00000199837.1	184.163	477.497	119.849	288.547	573.306	242.328	213.253	124.891	313.745	563.462	456.005	33.4458
tRNA-Leu-TAG-1-1	182.672	332.885	260.939	1107.08	3755.73	527.265	1108.25	215.245	447.747	445.245	350.164	44.8577
tRNA-Ala-CGC-4-1	180.976	169.208	55.4315	151.456	536.505	93.3035	127.383	227.883	476.478	1042.52	390.129	25.119
tRNA-Leu-CAA-5-1	179.945	235	98.1338	298.205	412.744	309.155	177.002	27.9576	233.773	235.521	57	19
RNU12-ENSG00000276027.1	178.76	779.917	254	280	725.75	1864.29	336.5	82	101.167	233.417	396.5	36
RF00002-ENSG00000283291.1	175.83	483.911	197.635	220.857	497.204	461.623	132.5	139.063	367.017	488.107	443.662	12.5257
RNU11-ENSG00000274978.1	175.422	329.667	419.014	249	394.083	5318.82	193.593	444.5	388.25	1025.37	1781.5	87
RNA5SP463-ENSG00000199900.1	175.406	747.456	125.503	171.907	415.587	311.715	80.0058	58.2396	199.867	517.999	383.982	11.3533
SSU:LDNV01005369.14647.16506	175.191	795.379	203.524	954.014	1579.12	443.692	703.642	556.624	443.786	624.544	935.668	217.162
SNORA71B-ENSG00000235408.5	174.697	338.5	117.233	519.029	282	806	135.5	11	103.5	216.889	329.5	94
SNORD116-22-ENSG00000275127.1	174.496	127.976	26.4214	199.564	28.2006	237.136	421.544	168.527	332.416	466.253	121.584	18.1639
tRNA-Trp-CCA-3-1	173.567	347.726	767.507	885.53	5063.48	2394.94	993.286	183.093	508.141	964.566	548.668	39.781
tRNA-Trp-CCA-3-2	173.567	347.726	767.507	885.53	5063.48	2394.94	993.286	183.093	508.141	964.566	548.668	39.781
tRNA-Trp-CCA-3-3	173.567	347.726	767.507	885.53	5063.48	2394.94	993.286	183.093	508.141	964.566	548.668	39.781
tRNA-Cys-GCA-8-1	171.441	261.886	217.205	308.181	474.862	405.828	380.41	52.2237	263.248	325.81	1300.72	31.2242
tRNA-Leu-AAG-1-1	171.312	305.035	214.922	1019.69	3121.57	496.49	979.128	191.245	439.797	375.978	316.564	44.8577
tRNA-Leu-AAG-1-2	171.312	305.035	214.922	1019.69	3121.57	496.49	979.128	191.245	439.797	375.978	316.564	44.8577
tRNA-Leu-AAG-1-3	171.312	305.035	214.922	1019.69	3121.57	496.49	979.128	191.245	439.797	375.978	316.564	44.8577
SSU:LBHZ02002890.19363.21210	169.297	744.288	190.464	837.494	1404.85	413.729	617.3	531.135	419.858	585.115	864.911	196.384
tRNA-Tyr-GTA-8-1	169.113	238.424	157.331	221.59	459.521	248.141	60.5915	13.6111	318.907	899.604	381.768	22
SSU:LYWJ01002443.15008.16872	168.991	795.989	174.006	783.891	1228.94	413.274	597.338	460.134	438.604	577.47	878.332	178.05
tRNA-Cys-GCA-11-1	168.747	257.495	214.365	303.701	431.912	405.316	370.305	50.7184	232.834	293.528	1279.83	15.8701
RNU2-6P-ENSG00000223336.1	167.027	319.498	251.389	194.789	279.638	607.121	121.217	125.873	204.228	314.028	412.705	10.6162
SSU:LMBD01003572.14253.16110	165.805	746.478	192.477	906.471	1462.64	411.595	675.585	546.618	427.52	594.532	890.403	214.196
SSU:LMBD01002737.5551.7349	164.032	683.997	179.962	563.397	987.959	661.323	431.969	308.06	373.613	424.117	647.876	89.9959
tRF-1_tRNA-Gly-TCC-1-1	163.333	111.667	237.25	337.667	683.06	33.75	557.5	336.167	305.333	355.167	642.667	0
SSU:LDOC03006829.7345.9206	162.855	849.547	210.33	834.405	1270.05	445.182	610.876	470.646	492.222	615.935	944.763	183.082
tRNA-Ser-GCT-6-1	161.443	299.989	148.022	261.198	487.058	266.249	88.0873	55.2667	205.374	194.674	138.31	14.6667
SNORD3C-ENSG00000264940.4	161.291	643.072	271.766	1016.19	1347.73	2189.68	466.276	627.736	512.259	571.186	2415.94	212.971
SCARNA10-ENSG00000239002.3	160.577	305.833	151.5	354.5	264.976	249.779	82.0357	79	229.5	334.5	198	31
RNU4-1-ENSG00000200795.1	159.856	475.662	342.086	411.323	410.028	1673.61	273.404	283.935	181.103	466.729	743.698	99.0833
RNU6-30P-ENSG00000207291.1	158.058	117.46	177.166	52.4808	75.7517	171.421	37.9859	50.2227	78.0073	94.5755	109.287	0
SNORD3C-(3)	157.979	633.004	268.666	992.326	1316.55	2153.25	450.162	627.736	490.059	540.386	2391.74	207.771
SSU:LDOC03007328.18.1810	157.605	649.959	139.713	638.171	1000.39	333.613	490.404	434.593	379.997	475.767	844.597	174.046
SNORD3C-(2)	157.379	631.504	266.766	991.326	1313.25	2147.65	448.462	621.536	490.059	540.386	2386.04	206.271
SSU:LMBC01000935.22060.23913	156.826	757.87	189.176	721.632	1173.06	434.108	530.806	461.734	439.306	582.345	897.184	206.313
SSU:LCYE01007731.2122.3984	156.045	700.947	182.213	597.253	1110.44	364.232	453.78	382.08	366.593	486.959	660.77	98.0842
SSU:LJII01000530.20317.22175	155.31	743.286	183.887	697.887	1115.69	424.036	522.439	449.581	427.574	547.405	852.831	202.974
SSU:LMBD01003570.27772.29631	155.023	822.528	180.298	791.073	1227.18	441.368	612.914	476.097	451.659	574.663	911.597	183.685
SSU:LKHY01001625.8471.10331	154.631	728.837	178.892	819.018	1371.5	351.173	607.093	527.189	382.87	523.383	809.801	179.265
tRNA-Ala-AGC-11-1	153.923	261.926	227.54	472.369	1627.92	95.8135	426.925	82.1333	231.364	316.221	210.969	194.36
SNORA57-ENSG00000206597.1	153.7	254.833	84.3333	230	60.2167	162.833	12.5	0	71	90.5	29.5	22
SNORA31-ENSG00000199477.1	153.583	679.396	214.792	406.625	784.583	729.653	161.5	174.5	589.5	337.5	610	87
SNORA32-ENSG00000206799.1	153.55	414.5	95.25	185	280.75	943.292	85	179	211	302	331	30
SNORD116-21-ENSG00000277785.1	152.55	97.9548	20.2621	220.889	28.2797	229.621	495.299	206.727	244.918	406.94	235.11	0
SSU:LKHY01003490.16616.18475	152.333	742.819	164.024	647.2	1107.16	363.642	535.064	449.705	357.584	526.373	753.427	174.626
SNORA21-ENSG00000199293.1	152.292	368.543	160	353	198	638.033	90.5	153	440	448	774	22
RF00136-ENSG00000202023.1	150.998	148.085	44.8267	231.929	53.0074	52.4714	118.491	49.8168	317.372	181.808	102.494	0
SNORA73B-ENSG00000200087.1	150.924	309.383	206.976	722.133	446.083	603.917	347.167	189.75	247.667	450.91	303.833	15
SSU:LKHX01005205.2692.4554	148.911	1046.82	187.092	774.983	1225.83	448.589	595.069	451.916	400.681	732.054	867.025	187.302
tRNA-leader_MT-TL1	147.476	386.646	277.252	505.917	605.992	2146.35	396.611	333.333	204.85	711.417	419.333	180
SSU:LCYE01003164.11174.12956	145.091	562.726	164.573	495.18	1258.19	294.087	404.623	288.552	295.127	436.518	664.904	84.6476
SNORD116-3-ENSG00000207014.1	144.845	108.03	21.1297	229.145	14.8871	192.533	299.979	38.0255	130.082	173.61	43.4872	0
SNORD116-9-ENSG00000206727.1	144.845	108.03	21.1297	229.145	14.8871	192.533	299.979	38.0255	130.082	173.61	43.4872	0
SSU:LJII01002647.22278.24130	143.86	479.503	133.158	431.462	859.504	279.193	350.128	294.534	327.625	468.776	675.957	73.5008
RNU5E-1-ENSG00000199347.1	143.327	232.924	193.185	103.995	216.047	497.996	116.02	73.4328	61.146	159.938	144.981	12.3766
tRNA-Tyr-GTA-2-1	142.924	344.918	193.566	242.622	614.971	234.648	233.504	70.243	252.984	581.585	373.923	35.9527
SSU:JSAF02031471.2536.4380	142.705	684.94	151.795	715.563	1120.79	373.442	550.565	467.539	411.77	551.584	849.795	177.953
SSU:LKHY01001620.16661.18521	142.421	858.079	170.081	929.301	1375.89	436.842	794.054	509.279	437.607	629.52	964.947	254.303
RNU6-225P-ENSG00000207343.1	141.875	110.813	151.598	53.2895	78.9293	156.153	43.222	47.119	101.161	123.338	125.619	0
SSU:LMBD01006497.13535.15388	141.326	680.004	143.931	759.559	1010.23	426.189	500.663	338.874	381.038	487.988	664.953	121.495
SNORD94-ENSG00000208772.1	141.286	442.5	74.4167	510.071	194	300.5	235	89	305	217	258.706	25
RNA5SP172-ENSG00000201931.1	140.391	415.926	91.5321	218.248	411.403	185.691	136.489	73.5833	225.233	398.477	327.83	13.3977
SSU:LMBD01002992.1556.3410	140.335	711.493	155.949	668.83	1092.13	349.241	499.277	341.99	394.323	532.363	699.622	102.981
RNU1-13P-ENSG00000238825.1	138.541	401.412	157.624	119.98	180.52	462.471	85.522	51.1583	159.559	281.016	203.639	26.7957
SSU:LBHZ02002472.16775.18618	137.871	582.841	109.784	344.586	668.56	213.942	281.521	213.12	267.597	323.014	374.781	54.3406
SNORD3B-2-ENSG00000262074.6	137.461	542.52	226.27	827.545	1231.44	2015.08	395.611	553.131	453.079	455.447	2197.63	200.888
SNORD8-ENSG00000200785.1	137.382	266.483	85.5	398.476	132.091	211.837	137	118.792	110.5	53	0	0
SNORD11B-ENSG00000271852.1	137.281	219.838	106.405	401.593	328.744	469.667	148.119	93	66	202.536	91	0
SNORD116-5-ENSG00000207191.1	136.892	83.351	19.0133	222.868	12.382	120.75	293.124	34.773	124.926	161.799	38.6193	0
SNORD116-7-ENSG00000207133.1	136.892	83.351	19.0133	222.868	12.382	120.75	293.124	34.773	124.926	161.799	38.6193	0
tRNA-Met-CAT-3-1	136.885	285.567	80.3456	131.71	1010.22	1569	881.342	66.6659	17.4811	39.2923	191.197	0
tRNA-Met-CAT-3-2	136.885	285.567	80.3456	131.71	1010.22	1569	881.342	66.6659	17.4811	39.2923	191.197	0
SNORA14A-ENSG00000201643.1	136.5	226.417	138.653	402.361	309.287	447.126	133	193	278	1082.58	674.174	79
SSU:LMBD01002786.8056.9911	136.404	667.55	155.969	682.075	1079.64	356.277	521.303	448.744	370.483	533.292	796.171	179.456
SSU:LKHY01003317.26160.28023	136.341	706.915	149.986	698.818	1043.46	360.886	508.668	560.661	401.825	505.655	964.07	176.95
SNORD3B-1-ENSG00000265185.5	135.936	540.606	225.197	811.736	1234.58	2013.03	395.611	553.131	453.077	450.446	2197.63	200.888
tRNA-Ile-AAT-7-1	135.574	189.365	128.936	228.902	364.38	452.643	133.404	29.7333	137.032	102.152	40.0681	0
tRNA-Ile-AAT-7-2	135.574	189.365	128.936	228.902	364.38	452.643	133.404	29.7333	137.032	102.152	40.0681	0
SSU:LKHW01000642.782.2627	135.464	594.895	141.841	579.582	933.844	311.502	439.026	420.287	337.619	475.108	731.469	169.316
SSU:LKHX01005125.15572.17431	135.437	697.186	151.861	645.485	1025.51	419.554	508.087	435.899	390.595	468.052	759.102	175.349
RNVU1-15-ENSG00000207205.1	135.42	214.457	162.058	95.1396	160.826	472.239	66.2111	47.5427	147.904	267.893	192.409	29.6952
SSU:LMBC01000943.19812.21675	134.75	726.095	142.024	604.467	1018.28	352.074	475.352	426.879	358.532	463.65	762.874	176.797
SSU:LKHW01002403.109.1647	134.652	728.998	145.01	672.171	1036.23	355.239	533.325	434.607	404.913	496.523	787.908	168.134
SSU:LDOC03006655.14581.16446	134.528	681.421	152.897	636.899	1048.49	363.382	507.84	491.628	364.005	480.836	779.186	174.67
SNORD116-8-ENSG00000207093.1	134.186	112.084	22.2443	205.36	21.3994	178.46	331.596	26.5949	73.1956	211.342	94.9936	13.6277
SSU:LDOC03006816.14470.16327	134.051	725.635	193.503	592.599	945.403	333.036	472.871	419.908	343.133	437.042	738.839	176.628
SNORA33-ENSG00000200534.1	133.75	258.083	163	507.067	425.54	440.719	189.167	90	143.833	168.5	108	38
SNORD116-16-ENSG00000207263.1	133.456	96.1644	24.7354	159.592	17.7339	231.643	234.488	26.258	139.055	218.224	42.0218	0
SNORD3B-1-(3)	133.263	530.304	221.756	794.682	1197.14	1974.58	378.789	553.131	430.877	424.646	2173.41	195.688
SNORD3B-2-(2)	133.263	530.304	221.756	794.682	1197.14	1974.58	378.789	553.131	430.877	424.646	2173.41	195.688
SSU:LBHZ02002802.1686.3548	132.917	707.819	142.156	594.506	963.057	316.805	470.154	445.609	402.506	442.837	794.42	172.217
SSU:LJII01002085.37200.39056	132.899	674.099	151.801	685.484	1095.27	364.178	522.832	452.625	379.148	504.397	810.852	184.757
SSU:LDOC03005886.83.1932	132.87	617.33	138.993	584.199	992.539	319.314	444.304	347.983	355.795	467.911	676.541	110.91
SSU:LKHY01000809.42599.44451	132.671	693.07	152.159	660.612	1051.54	355.733	508.85	455.138	388.896	500.962	806.636	177.32
SNORD3B-1-(2)	132.663	528.804	219.856	793.682	1193.84	1968.98	377.089	546.931	430.877	424.646	2167.71	194.188
SNORD3B-2-(3)	132.663	528.804	219.856	793.682	1193.84	1968.98	377.089	546.931	430.877	424.646	2167.71	194.188
RF00096-ENSG00000200026.1	132.574	182.425	164.613	95.2242	311.322	53.5409	82.55	29.2915	122.327	164.167	67.3333	42
SSU:LMBD01002745.38549.40400	132.391	645.879	145.495	644.275	1064.45	345.375	502.495	446.985	374.333	482.637	781.07	177.866
SSU:HQ438181.1.1687	132.139	704.423	170.528	678.837	1129.49	355.917	502.619	434.303	369.618	490.228	754.977	172.742
SNORA73A-ENSG00000274266.1	132.107	340.996	187.361	734.993	193.75	974.377	220.481	113.75	183.75	189.577	367.5	70
SSU:AL355134.77298.79156	131.846	675.471	148.621	677.886	1072.51	370.286	522.933	451.672	394.935	494.665	797.791	180.551
SSU:LDOC03002945.19427.21281	131.824	641.968	143.733	590.751	981.611	337.237	444.739	334.024	358.075	470.237	663.176	99.5762
SSU:LBHZ02001554.48553.50416	131.761	664.678	147.146	582.996	992.247	342.098	432.547	331.381	349.902	462.006	654.229	99.3497
SSU:LJII01002104.33818.35678	131.692	594.452	137.805	559.133	892.58	304.867	454.303	412.938	333.324	461.294	717.318	180.909
SSU:LMBD01006532.26257.28108	131.691	620.873	158.072	585.777	1060.85	506.119	476.063	468.718	390.643	449.577	711.733	167.837
SSU:LKHY01002851.6950.8810	131.685	631.781	141.088	641.269	1021.34	328.146	502.502	444.789	361.659	475.626	755.639	177.966
SSU:LBHZ02002752.25618.27476	131.388	666.197	147.763	660.801	1058.74	350.146	513.832	449.665	371.857	493.438	797.267	179.38
SSU:LMBD01002740.34283.36136	131.378	620.674	137.555	634.392	1012.97	360.153	490.491	426.942	373.241	512.104	804.562	171.053
SSU:LMBD01002783.18390.20243	131.105	700.245	146.145	656.031	1039.56	355.525	506.352	451.784	387.982	500.34	806.602	174.315
SSU:LKHW01000642.44994.46854	130.952	641.602	151.212	610.052	1006.18	342.482	480.397	439.864	380.526	491.341	766.685	177.41
SSU:LJII01001517.33889.35748	130.945	674.606	158.791	678.574	1083	362.378	521.233	451.311	374.075	497.016	801.974	180.518
SSU:LKHY01001623.8233.10091	130.736	658.081	143.829	656.718	1033.31	348.109	507.366	444.156	368.415	492.166	786.645	175.603
SSU:LMBD01004324.1563.3471	130.633	689.46	148.11	593.394	972.611	333.449	448.235	327.746	357.294	474.571	657.748	96.1102
SSU:LMBD01005981.47113.48961	130.106	648.3	145.382	574.835	946.076	332.989	435.451	323.192	353.131	459.706	640.095	100.567
SNORA66-ENSG00000207523.1	130.057	293.767	105.5	304.5	251	649.611	83	91.5	172.75	351	29.5	22
SSU:LBHZ02001047.28222.30085	130.053	665.561	148.231	671.16	1074.39	355.824	518.437	451.173	374.389	497.464	801.776	180.455
SSU:LDOC03006826.7961.9825	129.741	656.81	147.463	646.432	1033.56	351.729	505.811	447.898	372.819	488.831	786.712	178.746
SSU:LJII01001924.53186.55038	129.709	648.146	148.056	662.389	1061.77	351.234	504.232	444.4	373.24	496.221	794.683	180.562
SSU:AL592188.109080.110938	129.64	662.253	147.928	667.305	1067.43	353.538	518.005	449.791	373.61	497.275	799.837	179.881
SSU:AL592188.153052.154910	129.64	662.253	147.928	667.305	1067.43	353.538	518.005	449.791	373.61	497.275	799.837	179.881
SSU:FP236351.190518.192376	129.64	662.253	147.928	667.305	1067.43	353.538	518.005	449.791	373.61	497.275	799.837	179.881
SSU:FP236351.234490.236348	129.64	662.253	147.928	667.305	1067.43	353.538	518.005	449.791	373.61	497.275	799.837	179.881
SSU:FP236383.125907.127765	129.64	662.253	147.928	667.305	1067.43	353.538	518.005	449.791	373.61	497.275	799.837	179.881
SSU:LQ096144.3.1861	129.64	662.253	147.928	667.305	1067.43	353.538	518.005	449.791	373.61	497.275	799.837	179.881
SSU:LMBD01005084.13954.15813	129.503	663.451	147.593	664.812	1062.09	355.348	514.86	450.842	378.145	495.078	798.374	179.945
SNORA62-ENSG00000202363.1	129.5	177.643	137.5	331	212.25	344	127	166	276.333	340	217	0
SSU:AC068192.31905.33763	129.306	665.507	148	671.105	1071.48	356.93	519.684	451.715	374.824	497.978	803.072	180.697
SSU:AC231275.30645.32503	129.306	665.507	148	671.105	1071.48	356.93	519.684	451.715	374.824	497.978	803.072	180.697
SSU:AL158197.1852.3710	129.306	665.507	148	671.105	1071.48	356.93	519.684	451.715	374.824	497.978	803.072	180.697
SSU:AL353644.125933.127791	129.306	665.507	148	671.105	1071.48	356.93	519.684	451.715	374.824	497.978	803.072	180.697
SSU:AL353644.171014.172872	129.306	665.507	148	671.105	1071.48	356.93	519.684	451.715	374.824	497.978	803.072	180.697
SSU:AL590990.43102.44960	129.306	665.507	148	671.105	1071.48	356.93	519.684	451.715	374.824	497.978	803.072	180.697
SSU:CT476836.21467.23325	129.306	665.507	148	671.105	1071.48	356.93	519.684	451.715	374.824	497.978	803.072	180.697
SSU:CT476837.97707.99565	129.306	665.507	148	671.105	1071.48	356.93	519.684	451.715	374.824	497.978	803.072	180.697
SSU:FP236247.608.2466	129.306	665.507	148	671.105	1071.48	356.93	519.684	451.715	374.824	497.978	803.072	180.697
SSU:FP236254.630.2488	129.306	665.507	148	671.105	1071.48	356.93	519.684	451.715	374.824	497.978	803.072	180.697
SSU:FP236314.71245.73103	129.306	665.507	148	671.105	1071.48	356.93	519.684	451.715	374.824	497.978	803.072	180.697
SSU:FP236317.17522.19380	129.306	665.507	148	671.105	1071.48	356.93	519.684	451.715	374.824	497.978	803.072	180.697
SSU:FP236352.55917.57775	129.306	665.507	148	671.105	1071.48	356.93	519.684	451.715	374.824	497.978	803.072	180.697
SSU:FP236378.18068.19926	129.306	665.507	148	671.105	1071.48	356.93	519.684	451.715	374.824	497.978	803.072	180.697
SSU:FP236383.81697.83555	129.306	665.507	148	671.105	1071.48	356.93	519.684	451.715	374.824	497.978	803.072	180.697
SSU:FP671120.109794.111652	129.306	665.507	148	671.105	1071.48	356.93	519.684	451.715	374.824	497.978	803.072	180.697
SSU:JSAF02006434.9510.11368	129.306	665.507	148	671.105	1071.48	356.93	519.684	451.715	374.824	497.978	803.072	180.697
SSU:JSAF02006582.11765.13623	129.306	665.507	148	671.105	1071.48	356.93	519.684	451.715	374.824	497.978	803.072	180.697
SSU:JSAF02009877.4191.6049	129.306	665.507	148	671.105	1071.48	356.93	519.684	451.715	374.824	497.978	803.072	180.697
SSU:JSAF02018087.11086.12944	129.306	665.507	148	671.105	1071.48	356.93	519.684	451.715	374.824	497.978	803.072	180.697
SSU:JSAF02018316.10415.12273	129.306	665.507	148	671.105	1071.48	356.93	519.684	451.715	374.824	497.978	803.072	180.697
SSU:JSAF02022561.8741.10599	129.306	665.507	148	671.105	1071.48	356.93	519.684	451.715	374.824	497.978	803.072	180.697
SSU:JSAF02023653.8392.10250	129.306	665.507	148	671.105	1071.48	356.93	519.684	451.715	374.824	497.978	803.072	180.697
SSU:JSAF02025933.755.2613	129.306	665.507	148	671.105	1071.48	356.93	519.684	451.715	374.824	497.978	803.072	180.697
SSU:JSAF02028139.6933.8791	129.306	665.507	148	671.105	1071.48	356.93	519.684	451.715	374.824	497.978	803.072	180.697
SSU:JSAF02036609.2555.4413	129.306	665.507	148	671.105	1071.48	356.93	519.684	451.715	374.824	497.978	803.072	180.697
SSU:JSAF02039877.13210.15068	129.306	665.507	148	671.105	1071.48	356.93	519.684	451.715	374.824	497.978	803.072	180.697
SSU:LBHZ02000890.10347.12205	129.306	665.507	148	671.105	1071.48	356.93	519.684	451.715	374.824	497.978	803.072	180.697
SSU:LBHZ02001045.53947.55805	129.306	665.507	148	671.105	1071.48	356.93	519.684	451.715	374.824	497.978	803.072	180.697
SSU:LBHZ02001047.72854.74712	129.306	665.507	148	671.105	1071.48	356.93	519.684	451.715	374.824	497.978	803.072	180.697
SSU:LBHZ02001064.32278.34136	129.306	665.507	148	671.105	1071.48	356.93	519.684	451.715	374.824	497.978	803.072	180.697
SSU:LBHZ02001222.58104.59962	129.306	665.507	148	671.105	1071.48	356.93	519.684	451.715	374.824	497.978	803.072	180.697
SSU:LBHZ02001271.64483.66341	129.306	665.507	148	671.105	1071.48	356.93	519.684	451.715	374.824	497.978	803.072	180.697
SSU:LBHZ02001274.62467.64325	129.306	665.507	148	671.105	1071.48	356.93	519.684	451.715	374.824	497.978	803.072	180.697
SSU:LBHZ02001416.59990.61848	129.306	665.507	148	671.105	1071.48	356.93	519.684	451.715	374.824	497.978	803.072	180.697
SSU:LBHZ02001462.32569.34427	129.306	665.507	148	671.105	1071.48	356.93	519.684	451.715	374.824	497.978	803.072	180.697
SSU:LBHZ02001634.36853.38711	129.306	665.507	148	671.105	1071.48	356.93	519.684	451.715	374.824	497.978	803.072	180.697
SSU:LBHZ02001695.3257.5115	129.306	665.507	148	671.105	1071.48	356.93	519.684	451.715	374.824	497.978	803.072	180.697
SSU:LBHZ02001784.12223.14081	129.306	665.507	148	671.105	1071.48	356.93	519.684	451.715	374.824	497.978	803.072	180.697
SSU:LBHZ02001839.36330.38188	129.306	665.507	148	671.105	1071.48	356.93	519.684	451.715	374.824	497.978	803.072	180.697
SSU:LBHZ02001882.30507.32365	129.306	665.507	148	671.105	1071.48	356.93	519.684	451.715	374.824	497.978	803.072	180.697
SSU:LBHZ02002033.8544.10402	129.306	665.507	148	671.105	1071.48	356.93	519.684	451.715	374.824	497.978	803.072	180.697
SSU:LBHZ02002118.28877.30735	129.306	665.507	148	671.105	1071.48	356.93	519.684	451.715	374.824	497.978	803.072	180.697
SSU:LBHZ02002305.41046.42904	129.306	665.507	148	671.105	1071.48	356.93	519.684	451.715	374.824	497.978	803.072	180.697
SSU:LBHZ02002310.11481.13339	129.306	665.507	148	671.105	1071.48	356.93	519.684	451.715	374.824	497.978	803.072	180.697
SSU:LBHZ02002392.9615.11473	129.306	665.507	148	671.105	1071.48	356.93	519.684	451.715	374.824	497.978	803.072	180.697
SSU:LBHZ02002494.9834.11692	129.306	665.507	148	671.105	1071.48	356.93	519.684	451.715	374.824	497.978	803.072	180.697
SSU:LBHZ02002497.4743.6601	129.306	665.507	148	671.105	1071.48	356.93	519.684	451.715	374.824	497.978	803.072	180.697
SSU:LBHZ02002503.6364.8222	129.306	665.507	148	671.105	1071.48	356.93	519.684	451.715	374.824	497.978	803.072	180.697
SSU:LBHZ02002620.5814.7672	129.306	665.507	148	671.105	1071.48	356.93	519.684	451.715	374.824	497.978	803.072	180.697
SSU:LBHZ02002795.14569.16427	129.306	665.507	148	671.105	1071.48	356.93	519.684	451.715	374.824	497.978	803.072	180.697
SSU:LBHZ02003168.16451.18309	129.306	665.507	148	671.105	1071.48	356.93	519.684	451.715	374.824	497.978	803.072	180.697
SSU:LBHZ02003190.25093.26951	129.306	665.507	148	671.105	1071.48	356.93	519.684	451.715	374.824	497.978	803.072	180.697
SSU:LBHZ02003352.5772.7630	129.306	665.507	148	671.105	1071.48	356.93	519.684	451.715	374.824	497.978	803.072	180.697
SSU:LBHZ02003403.16136.17994	129.306	665.507	148	671.105	1071.48	356.93	519.684	451.715	374.824	497.978	803.072	180.697
SSU:LBHZ02003463.8268.10126	129.306	665.507	148	671.105	1071.48	356.93	519.684	451.715	374.824	497.978	803.072	180.697
SSU:LBHZ02003495.15467.17325	129.306	665.507	148	671.105	1071.48	356.93	519.684	451.715	374.824	497.978	803.072	180.697
SSU:LBHZ02003581.8897.10755	129.306	665.507	148	671.105	1071.48	356.93	519.684	451.715	374.824	497.978	803.072	180.697
SSU:LBHZ02003693.8761.10619	129.306	665.507	148	671.105	1071.48	356.93	519.684	451.715	374.824	497.978	803.072	180.697
SSU:LBHZ02003791.6438.8296	129.306	665.507	148	671.105	1071.48	356.93	519.684	451.715	374.824	497.978	803.072	180.697
SSU:LBLP01000409.25005.26863	129.306	665.507	148	671.105	1071.48	356.93	519.684	451.715	374.824	497.978	803.072	180.697
SSU:LBLP01000410.10225.12083	129.306	665.507	148	671.105	1071.48	356.93	519.684	451.715	374.824	497.978	803.072	180.697
SSU:LBLP01000846.3744.5602	129.306	665.507	148	671.105	1071.48	356.93	519.684	451.715	374.824	497.978	803.072	180.697
SSU:LBLP01000848.44357.46215	129.306	665.507	148	671.105	1071.48	356.93	519.684	451.715	374.824	497.978	803.072	180.697
SSU:LBLP01000849.11260.13118	129.306	665.507	148	671.105	1071.48	356.93	519.684	451.715	374.824	497.978	803.072	180.697
SSU:LBLP01000849.58225.60083	129.306	665.507	148	671.105	1071.48	356.93	519.684	451.715	374.824	497.978	803.072	180.697
SSU:LBLP01000853.17014.18872	129.306	665.507	148	671.105	1071.48	356.93	519.684	451.715	374.824	497.978	803.072	180.697
SSU:LBLP01002038.29069.30927	129.306	665.507	148	671.105	1071.48	356.93	519.684	451.715	374.824	497.978	803.072	180.697
SSU:LBLP01002040.18262.20120	129.306	665.507	148	671.105	1071.48	356.93	519.684	451.715	374.824	497.978	803.072	180.697
SSU:LBLP01002046.14773.16631	129.306	665.507	148	671.105	1071.48	356.93	519.684	451.715	374.824	497.978	803.072	180.697
SSU:LBLP01002048.6671.8529	129.306	665.507	148	671.105	1071.48	356.93	519.684	451.715	374.824	497.978	803.072	180.697
SSU:LBLP01002049.3669.5527	129.306	665.507	148	671.105	1071.48	356.93	519.684	451.715	374.824	497.978	803.072	180.697
SSU:LBLP01007793.18315.20173	129.306	665.507	148	671.105	1071.48	356.93	519.684	451.715	374.824	497.978	803.072	180.697
SSU:LBLP01007971.29053.30911	129.306	665.507	148	671.105	1071.48	356.93	519.684	451.715	374.824	497.978	803.072	180.697
SSU:LBLQ01004111.3388.5246	129.306	665.507	148	671.105	1071.48	356.93	519.684	451.715	374.824	497.978	803.072	180.697
SSU:LBLQ01004140.26019.27877	129.306	665.507	148	671.105	1071.48	356.93	519.684	451.715	374.824	497.978	803.072	180.697
SSU:LBLQ01004271.1745.3603	129.306	665.507	148	671.105	1071.48	356.93	519.684	451.715	374.824	497.978	803.072	180.697
SSU:LBLQ01004272.925.2783	129.306	665.507	148	671.105	1071.48	356.93	519.684	451.715	374.824	497.978	803.072	180.697
SSU:LBLQ01004381.20605.22463	129.306	665.507	148	671.105	1071.48	356.93	519.684	451.715	374.824	497.978	803.072	180.697
SSU:LBLQ01005283.28677.30535	129.306	665.507	148	671.105	1071.48	356.93	519.684	451.715	374.824	497.978	803.072	180.697
SSU:LBLQ01005449.13525.15383	129.306	665.507	148	671.105	1071.48	356.93	519.684	451.715	374.824	497.978	803.072	180.697
SSU:LBLQ01005450.5664.7522	129.306	665.507	148	671.105	1071.48	356.93	519.684	451.715	374.824	497.978	803.072	180.697
SSU:LBLQ01005463.21288.23146	129.306	665.507	148	671.105	1071.48	356.93	519.684	451.715	374.824	497.978	803.072	180.697
SSU:LBLQ01005467.18886.20744	129.306	665.507	148	671.105	1071.48	356.93	519.684	451.715	374.824	497.978	803.072	180.697
SSU:LBLQ01005470.9269.11127	129.306	665.507	148	671.105	1071.48	356.93	519.684	451.715	374.824	497.978	803.072	180.697
SSU:LBLQ01006443.12550.14408	129.306	665.507	148	671.105	1071.48	356.93	519.684	451.715	374.824	497.978	803.072	180.697
SSU:LBLQ01006444.5261.7119	129.306	665.507	148	671.105	1071.48	356.93	519.684	451.715	374.824	497.978	803.072	180.697
SSU:LBLQ01006445.4942.6800	129.306	665.507	148	671.105	1071.48	356.93	519.684	451.715	374.824	497.978	803.072	180.697
SSU:LBLQ01006446.4809.6667	129.306	665.507	148	671.105	1071.48	356.93	519.684	451.715	374.824	497.978	803.072	180.697
SSU:LBLQ01006447.798.2656	129.306	665.507	148	671.105	1071.48	356.93	519.684	451.715	374.824	497.978	803.072	180.697
SSU:LBLQ01006457.31794.33652	129.306	665.507	148	671.105	1071.48	356.93	519.684	451.715	374.824	497.978	803.072	180.697
SSU:LBLQ01006463.16118.17976	129.306	665.507	148	671.105	1071.48	356.93	519.684	451.715	374.824	497.978	803.072	180.697
SSU:LBLQ01006464.3940.5798	129.306	665.507	148	671.105	1071.48	356.93	519.684	451.715	374.824	497.978	803.072	180.697
SSU:LBLQ01006465.2581.4439	129.306	665.507	148	671.105	1071.48	356.93	519.684	451.715	374.824	497.978	803.072	180.697
SSU:LCYE01000069.13432.15290	129.306	665.507	148	671.105	1071.48	356.93	519.684	451.715	374.824	497.978	803.072	180.697
SSU:LCYE01002713.1628.3486	129.306	665.507	148	671.105	1071.48	356.93	519.684	451.715	374.824	497.978	803.072	180.697
SSU:LCYE01006758.5894.7752	129.306	665.507	148	671.105	1071.48	356.93	519.684	451.715	374.824	497.978	803.072	180.697
SSU:LCYE01011288.7656.9514	129.306	665.507	148	671.105	1071.48	356.93	519.684	451.715	374.824	497.978	803.072	180.697
SSU:LCYE01012018.17977.19835	129.306	665.507	148	671.105	1071.48	356.93	519.684	451.715	374.824	497.978	803.072	180.697
SSU:LCYE01012037.14447.16305	129.306	665.507	148	671.105	1071.48	356.93	519.684	451.715	374.824	497.978	803.072	180.697
SSU:LCYE01016091.8397.10255	129.306	665.507	148	671.105	1071.48	356.93	519.684	451.715	374.824	497.978	803.072	180.697
SSU:LCYE01021158.16652.18510	129.306	665.507	148	671.105	1071.48	356.93	519.684	451.715	374.824	497.978	803.072	180.697
SSU:LCYE01021195.8034.9892	129.306	665.507	148	671.105	1071.48	356.93	519.684	451.715	374.824	497.978	803.072	180.697
SSU:LCYE01022521.2190.4048	129.306	665.507	148	671.105	1071.48	356.93	519.684	451.715	374.824	497.978	803.072	180.697
SSU:LCYE01023879.15150.17008	129.306	665.507	148	671.105	1071.48	356.93	519.684	451.715	374.824	497.978	803.072	180.697
SSU:LCYE01025635.477.2335	129.306	665.507	148	671.105	1071.48	356.93	519.684	451.715	374.824	497.978	803.072	180.697
SSU:LDNV01003093.6807.8665	129.306	665.507	148	671.105	1071.48	356.93	519.684	451.715	374.824	497.978	803.072	180.697
SSU:LDNV01003094.2800.4658	129.306	665.507	148	671.105	1071.48	356.93	519.684	451.715	374.824	497.978	803.072	180.697
SSU:LDNV01003095.2722.4580	129.306	665.507	148	671.105	1071.48	356.93	519.684	451.715	374.824	497.978	803.072	180.697
SSU:LDNV01003784.13527.15385	129.306	665.507	148	671.105	1071.48	356.93	519.684	451.715	374.824	497.978	803.072	180.697
SSU:LDNV01005341.13605.15463	129.306	665.507	148	671.105	1071.48	356.93	519.684	451.715	374.824	497.978	803.072	180.697
SSU:LDNV01005345.14424.16282	129.306	665.507	148	671.105	1071.48	356.93	519.684	451.715	374.824	497.978	803.072	180.697
SSU:LDNV01005346.21433.23291	129.306	665.507	148	671.105	1071.48	356.93	519.684	451.715	374.824	497.978	803.072	180.697
SSU:LDNV01005347.50446.52304	129.306	665.507	148	671.105	1071.48	356.93	519.684	451.715	374.824	497.978	803.072	180.697
SSU:LDNV01005347.5544.7402	129.306	665.507	148	671.105	1071.48	356.93	519.684	451.715	374.824	497.978	803.072	180.697
SSU:LDNV01005366.391645.393503	129.306	665.507	148	671.105	1071.48	356.93	519.684	451.715	374.824	497.978	803.072	180.697
SSU:LDNV01005378.5896.7754	129.306	665.507	148	671.105	1071.48	356.93	519.684	451.715	374.824	497.978	803.072	180.697
SSU:LDNV01009006.22531.24389	129.306	665.507	148	671.105	1071.48	356.93	519.684	451.715	374.824	497.978	803.072	180.697
SSU:LDNV01009539.9534.11392	129.306	665.507	148	671.105	1071.48	356.93	519.684	451.715	374.824	497.978	803.072	180.697
SSU:LDOC03000977.26208.28066	129.306	665.507	148	671.105	1071.48	356.93	519.684	451.715	374.824	497.978	803.072	180.697
SSU:LDOC03003196.4234.6092	129.306	665.507	148	671.105	1071.48	356.93	519.684	451.715	374.824	497.978	803.072	180.697
SSU:LDOC03003201.11642.13500	129.306	665.507	148	671.105	1071.48	356.93	519.684	451.715	374.824	497.978	803.072	180.697
SSU:LDOC03003593.56786.58644	129.306	665.507	148	671.105	1071.48	356.93	519.684	451.715	374.824	497.978	803.072	180.697
SSU:LDOC03003595.7198.9056	129.306	665.507	148	671.105	1071.48	356.93	519.684	451.715	374.824	497.978	803.072	180.697
SSU:LDOC03003597.5495.7353	129.306	665.507	148	671.105	1071.48	356.93	519.684	451.715	374.824	497.978	803.072	180.697
SSU:LDOC03003598.4918.6776	129.306	665.507	148	671.105	1071.48	356.93	519.684	451.715	374.824	497.978	803.072	180.697
SSU:LDOC03003599.5002.6860	129.306	665.507	148	671.105	1071.48	356.93	519.684	451.715	374.824	497.978	803.072	180.697
SSU:LDOC03003600.4743.6601	129.306	665.507	148	671.105	1071.48	356.93	519.684	451.715	374.824	497.978	803.072	180.697
SSU:LDOC03003601.966.2824	129.306	665.507	148	671.105	1071.48	356.93	519.684	451.715	374.824	497.978	803.072	180.697
SSU:LDOC03003607.24772.26630	129.306	665.507	148	671.105	1071.48	356.93	519.684	451.715	374.824	497.978	803.072	180.697
SSU:LDOC03003608.21855.23713	129.306	665.507	148	671.105	1071.48	356.93	519.684	451.715	374.824	497.978	803.072	180.697
SSU:LDOC03003609.17945.19803	129.306	665.507	148	671.105	1071.48	356.93	519.684	451.715	374.824	497.978	803.072	180.697
SSU:LDOC03003611.24050.25908	129.306	665.507	148	671.105	1071.48	356.93	519.684	451.715	374.824	497.978	803.072	180.697
SSU:LDOC03003975.1266.3124	129.306	665.507	148	671.105	1071.48	356.93	519.684	451.715	374.824	497.978	803.072	180.697
SSU:LDOC03004241.22193.24051	129.306	665.507	148	671.105	1071.48	356.93	519.684	451.715	374.824	497.978	803.072	180.697
SSU:LDOC03004761.14797.16655	129.306	665.507	148	671.105	1071.48	356.93	519.684	451.715	374.824	497.978	803.072	180.697
SSU:LDOC03004764.8332.10190	129.306	665.507	148	671.105	1071.48	356.93	519.684	451.715	374.824	497.978	803.072	180.697
SSU:LDOC03004766.7199.9057	129.306	665.507	148	671.105	1071.48	356.93	519.684	451.715	374.824	497.978	803.072	180.697
SSU:LDOC03004769.5162.7020	129.306	665.507	148	671.105	1071.48	356.93	519.684	451.715	374.824	497.978	803.072	180.697
SSU:LDOC03006818.13706.15564	129.306	665.507	148	671.105	1071.48	356.93	519.684	451.715	374.824	497.978	803.072	180.697
SSU:LDOC03006819.9912.11770	129.306	665.507	148	671.105	1071.48	356.93	519.684	451.715	374.824	497.978	803.072	180.697
SSU:LDOC03006825.8346.10204	129.306	665.507	148	671.105	1071.48	356.93	519.684	451.715	374.824	497.978	803.072	180.697
SSU:LDOC03006827.7686.9544	129.306	665.507	148	671.105	1071.48	356.93	519.684	451.715	374.824	497.978	803.072	180.697
SSU:LDOC03007316.5223.7081	129.306	665.507	148	671.105	1071.48	356.93	519.684	451.715	374.824	497.978	803.072	180.697
SSU:LDOC03007317.5008.6866	129.306	665.507	148	671.105	1071.48	356.93	519.684	451.715	374.824	497.978	803.072	180.697
SSU:LDOC03007318.2893.4751	129.306	665.507	148	671.105	1071.48	356.93	519.684	451.715	374.824	497.978	803.072	180.697
SSU:LDOC03007319.1064.2922	129.306	665.507	148	671.105	1071.48	356.93	519.684	451.715	374.824	497.978	803.072	180.697
SSU:LDOC03010361.26412.28270	129.306	665.507	148	671.105	1071.48	356.93	519.684	451.715	374.824	497.978	803.072	180.697
SSU:LJII01000530.66337.68195	129.306	665.507	148	671.105	1071.48	356.93	519.684	451.715	374.824	497.978	803.072	180.697
SSU:LJII01000699.46395.48253	129.306	665.507	148	671.105	1071.48	356.93	519.684	451.715	374.824	497.978	803.072	180.697
SSU:LJII01000936.22009.23867	129.306	665.507	148	671.105	1071.48	356.93	519.684	451.715	374.824	497.978	803.072	180.697
SSU:LJII01000971.28537.30395	129.306	665.507	148	671.105	1071.48	356.93	519.684	451.715	374.824	497.978	803.072	180.697
SSU:LJII01000971.70630.72488	129.306	665.507	148	671.105	1071.48	356.93	519.684	451.715	374.824	497.978	803.072	180.697
SSU:LJII01001003.42994.44852	129.306	665.507	148	671.105	1071.48	356.93	519.684	451.715	374.824	497.978	803.072	180.697
SSU:LJII01001077.47760.49618	129.306	665.507	148	671.105	1071.48	356.93	519.684	451.715	374.824	497.978	803.072	180.697
SSU:LJII01001084.33905.35763	129.306	665.507	148	671.105	1071.48	356.93	519.684	451.715	374.824	497.978	803.072	180.697
SSU:LJII01001162.1976.3834	129.306	665.507	148	671.105	1071.48	356.93	519.684	451.715	374.824	497.978	803.072	180.697
SSU:LJII01001162.51189.53047	129.306	665.507	148	671.105	1071.48	356.93	519.684	451.715	374.824	497.978	803.072	180.697
SSU:LJII01001232.50090.51948	129.306	665.507	148	671.105	1071.48	356.93	519.684	451.715	374.824	497.978	803.072	180.697
SSU:LJII01001251.13839.15697	129.306	665.507	148	671.105	1071.48	356.93	519.684	451.715	374.824	497.978	803.072	180.697
SSU:LJII01001322.35388.37246	129.306	665.507	148	671.105	1071.48	356.93	519.684	451.715	374.824	497.978	803.072	180.697
SSU:LJII01001508.35830.37688	129.306	665.507	148	671.105	1071.48	356.93	519.684	451.715	374.824	497.978	803.072	180.697
SSU:LJII01001569.27570.29428	129.306	665.507	148	671.105	1071.48	356.93	519.684	451.715	374.824	497.978	803.072	180.697
SSU:LJII01001599.18510.20368	129.306	665.507	148	671.105	1071.48	356.93	519.684	451.715	374.824	497.978	803.072	180.697
SSU:LJII01001609.50569.52427	129.306	665.507	148	671.105	1071.48	356.93	519.684	451.715	374.824	497.978	803.072	180.697
SSU:LJII01001773.29075.30933	129.306	665.507	148	671.105	1071.48	356.93	519.684	451.715	374.824	497.978	803.072	180.697
SSU:LJII01001871.20403.22261	129.306	665.507	148	671.105	1071.48	356.93	519.684	451.715	374.824	497.978	803.072	180.697
SSU:LJII01001924.5942.7800	129.306	665.507	148	671.105	1071.48	356.93	519.684	451.715	374.824	497.978	803.072	180.697
SSU:LJII01001956.28026.29884	129.306	665.507	148	671.105	1071.48	356.93	519.684	451.715	374.824	497.978	803.072	180.697
SSU:LJII01002050.17216.19074	129.306	665.507	148	671.105	1071.48	356.93	519.684	451.715	374.824	497.978	803.072	180.697
SSU:LJII01002084.34572.36430	129.306	665.507	148	671.105	1071.48	356.93	519.684	451.715	374.824	497.978	803.072	180.697
SSU:LJII01002321.42267.44125	129.306	665.507	148	671.105	1071.48	356.93	519.684	451.715	374.824	497.978	803.072	180.697
SSU:LJII01002330.9621.11479	129.306	665.507	148	671.105	1071.48	356.93	519.684	451.715	374.824	497.978	803.072	180.697
SSU:LJII01002407.41854.43712	129.306	665.507	148	671.105	1071.48	356.93	519.684	451.715	374.824	497.978	803.072	180.697
SSU:LJII01002429.9745.11603	129.306	665.507	148	671.105	1071.48	356.93	519.684	451.715	374.824	497.978	803.072	180.697
SSU:LJII01002479.9956.11814	129.306	665.507	148	671.105	1071.48	356.93	519.684	451.715	374.824	497.978	803.072	180.697
SSU:LJII01002499.25324.27182	129.306	665.507	148	671.105	1071.48	356.93	519.684	451.715	374.824	497.978	803.072	180.697
SSU:LJII01002597.15056.16914	129.306	665.507	148	671.105	1071.48	356.93	519.684	451.715	374.824	497.978	803.072	180.697
SSU:LJII01002732.12446.14304	129.306	665.507	148	671.105	1071.48	356.93	519.684	451.715	374.824	497.978	803.072	180.697
SSU:LJII01002800.5351.7209	129.306	665.507	148	671.105	1071.48	356.93	519.684	451.715	374.824	497.978	803.072	180.697
SSU:LKHW01000624.3143.5001	129.306	665.507	148	671.105	1071.48	356.93	519.684	451.715	374.824	497.978	803.072	180.697
SSU:LKHW01000627.8456.10314	129.306	665.507	148	671.105	1071.48	356.93	519.684	451.715	374.824	497.978	803.072	180.697
SSU:LKHW01000638.11182.13040	129.306	665.507	148	671.105	1071.48	356.93	519.684	451.715	374.824	497.978	803.072	180.697
SSU:LKHW01000639.6840.8698	129.306	665.507	148	671.105	1071.48	356.93	519.684	451.715	374.824	497.978	803.072	180.697
SSU:LKHW01000640.4040.5898	129.306	665.507	148	671.105	1071.48	356.93	519.684	451.715	374.824	497.978	803.072	180.697
SSU:LKHW01000670.36056.37914	129.306	665.507	148	671.105	1071.48	356.93	519.684	451.715	374.824	497.978	803.072	180.697
SSU:LKHW01000671.15418.17276	129.306	665.507	148	671.105	1071.48	356.93	519.684	451.715	374.824	497.978	803.072	180.697
SSU:LKHW01000672.8941.10799	129.306	665.507	148	671.105	1071.48	356.93	519.684	451.715	374.824	497.978	803.072	180.697
SSU:LKHW01000674.7522.9380	129.306	665.507	148	671.105	1071.48	356.93	519.684	451.715	374.824	497.978	803.072	180.697
SSU:LKHW01000675.6387.8245	129.306	665.507	148	671.105	1071.48	356.93	519.684	451.715	374.824	497.978	803.072	180.697
SSU:LKHW01000676.5212.7070	129.306	665.507	148	671.105	1071.48	356.93	519.684	451.715	374.824	497.978	803.072	180.697
SSU:LKHW01000677.3185.5043	129.306	665.507	148	671.105	1071.48	356.93	519.684	451.715	374.824	497.978	803.072	180.697
SSU:LKHW01000680.13903.15761	129.306	665.507	148	671.105	1071.48	356.93	519.684	451.715	374.824	497.978	803.072	180.697
SSU:LKHW01000947.8281.10139	129.306	665.507	148	671.105	1071.48	356.93	519.684	451.715	374.824	497.978	803.072	180.697
SSU:LKHW01000948.6020.7878	129.306	665.507	148	671.105	1071.48	356.93	519.684	451.715	374.824	497.978	803.072	180.697
SSU:LKHW01000949.5454.7312	129.306	665.507	148	671.105	1071.48	356.93	519.684	451.715	374.824	497.978	803.072	180.697
SSU:LKHW01000950.4517.6375	129.306	665.507	148	671.105	1071.48	356.93	519.684	451.715	374.824	497.978	803.072	180.697
SSU:LKHW01001362.26872.28730	129.306	665.507	148	671.105	1071.48	356.93	519.684	451.715	374.824	497.978	803.072	180.697
SSU:LKHW01001363.25233.27091	129.306	665.507	148	671.105	1071.48	356.93	519.684	451.715	374.824	497.978	803.072	180.697
SSU:LKHW01001365.17153.19011	129.306	665.507	148	671.105	1071.48	356.93	519.684	451.715	374.824	497.978	803.072	180.697
SSU:LKHW01001366.8387.10245	129.306	665.507	148	671.105	1071.48	356.93	519.684	451.715	374.824	497.978	803.072	180.697
SSU:LKHW01001368.8144.10002	129.306	665.507	148	671.105	1071.48	356.93	519.684	451.715	374.824	497.978	803.072	180.697
SSU:LKHW01001454.20031.21889	129.306	665.507	148	671.105	1071.48	356.93	519.684	451.715	374.824	497.978	803.072	180.697
SSU:LKHW01001455.10410.12268	129.306	665.507	148	671.105	1071.48	356.93	519.684	451.715	374.824	497.978	803.072	180.697
SSU:LKHW01001532.4307.6165	129.306	665.507	148	671.105	1071.48	356.93	519.684	451.715	374.824	497.978	803.072	180.697
SSU:LKHW01001723.14500.16358	129.306	665.507	148	671.105	1071.48	356.93	519.684	451.715	374.824	497.978	803.072	180.697
SSU:LKHW01001724.12253.14111	129.306	665.507	148	671.105	1071.48	356.93	519.684	451.715	374.824	497.978	803.072	180.697
SSU:LKHW01001729.22797.24655	129.306	665.507	148	671.105	1071.48	356.93	519.684	451.715	374.824	497.978	803.072	180.697
SSU:LKHW01001730.21095.22953	129.306	665.507	148	671.105	1071.48	356.93	519.684	451.715	374.824	497.978	803.072	180.697
SSU:LKHW01001731.9006.10864	129.306	665.507	148	671.105	1071.48	356.93	519.684	451.715	374.824	497.978	803.072	180.697
SSU:LKHW01001732.50836.52694	129.306	665.507	148	671.105	1071.48	356.93	519.684	451.715	374.824	497.978	803.072	180.697
SSU:LKHW01001732.7965.9823	129.306	665.507	148	671.105	1071.48	356.93	519.684	451.715	374.824	497.978	803.072	180.697
SSU:LKHW01001733.8461.10319	129.306	665.507	148	671.105	1071.48	356.93	519.684	451.715	374.824	497.978	803.072	180.697
SSU:LKHW01001734.8345.10203	129.306	665.507	148	671.105	1071.48	356.93	519.684	451.715	374.824	497.978	803.072	180.697
SSU:LKHW01001735.7431.9289	129.306	665.507	148	671.105	1071.48	356.93	519.684	451.715	374.824	497.978	803.072	180.697
SSU:LKHW01002396.5718.7576	129.306	665.507	148	671.105	1071.48	356.93	519.684	451.715	374.824	497.978	803.072	180.697
SSU:LKHW01002579.12246.14104	129.306	665.507	148	671.105	1071.48	356.93	519.684	451.715	374.824	497.978	803.072	180.697
SSU:LKHW01002580.10185.12043	129.306	665.507	148	671.105	1071.48	356.93	519.684	451.715	374.824	497.978	803.072	180.697
SSU:LKHW01002581.7093.8951	129.306	665.507	148	671.105	1071.48	356.93	519.684	451.715	374.824	497.978	803.072	180.697
SSU:LKHW01003227.18901.20759	129.306	665.507	148	671.105	1071.48	356.93	519.684	451.715	374.824	497.978	803.072	180.697
SSU:LKHW01003845.27348.29206	129.306	665.507	148	671.105	1071.48	356.93	519.684	451.715	374.824	497.978	803.072	180.697
SSU:LKHW01003973.14536.16394	129.306	665.507	148	671.105	1071.48	356.93	519.684	451.715	374.824	497.978	803.072	180.697
SSU:LKHX01001791.27714.29572	129.306	665.507	148	671.105	1071.48	356.93	519.684	451.715	374.824	497.978	803.072	180.697
SSU:LKHX01001793.25906.27764	129.306	665.507	148	671.105	1071.48	356.93	519.684	451.715	374.824	497.978	803.072	180.697
SSU:LKHX01001800.45338.47196	129.306	665.507	148	671.105	1071.48	356.93	519.684	451.715	374.824	497.978	803.072	180.697
SSU:LKHX01001801.11194.13052	129.306	665.507	148	671.105	1071.48	356.93	519.684	451.715	374.824	497.978	803.072	180.697
SSU:LKHX01001826.47219.49077	129.306	665.507	148	671.105	1071.48	356.93	519.684	451.715	374.824	497.978	803.072	180.697
SSU:LKHX01001828.23982.25840	129.306	665.507	148	671.105	1071.48	356.93	519.684	451.715	374.824	497.978	803.072	180.697
SSU:LKHX01001829.14428.16286	129.306	665.507	148	671.105	1071.48	356.93	519.684	451.715	374.824	497.978	803.072	180.697
SSU:LKHX01002307.35712.37570	129.306	665.507	148	671.105	1071.48	356.93	519.684	451.715	374.824	497.978	803.072	180.697
SSU:LKHX01002924.22661.24519	129.306	665.507	148	671.105	1071.48	356.93	519.684	451.715	374.824	497.978	803.072	180.697
SSU:LKHX01002978.5396.7254	129.306	665.507	148	671.105	1071.48	356.93	519.684	451.715	374.824	497.978	803.072	180.697
SSU:LKHX01002979.113350.115208	129.306	665.507	148	671.105	1071.48	356.93	519.684	451.715	374.824	497.978	803.072	180.697
SSU:LKHX01002980.4960.6818	129.306	665.507	148	671.105	1071.48	356.93	519.684	451.715	374.824	497.978	803.072	180.697
SSU:LKHX01002981.3913.5771	129.306	665.507	148	671.105	1071.48	356.93	519.684	451.715	374.824	497.978	803.072	180.697
SSU:LKHX01002981.47343.49201	129.306	665.507	148	671.105	1071.48	356.93	519.684	451.715	374.824	497.978	803.072	180.697
SSU:LKHX01002982.26331.28189	129.306	665.507	148	671.105	1071.48	356.93	519.684	451.715	374.824	497.978	803.072	180.697
SSU:LKHX01002983.22419.24277	129.306	665.507	148	671.105	1071.48	356.93	519.684	451.715	374.824	497.978	803.072	180.697
SSU:LKHX01002984.16638.18496	129.306	665.507	148	671.105	1071.48	356.93	519.684	451.715	374.824	497.978	803.072	180.697
SSU:LKHX01002998.22917.24775	129.306	665.507	148	671.105	1071.48	356.93	519.684	451.715	374.824	497.978	803.072	180.697
SSU:LKHX01002998.67867.69725	129.306	665.507	148	671.105	1071.48	356.93	519.684	451.715	374.824	497.978	803.072	180.697
SSU:LKHX01002999.18510.20368	129.306	665.507	148	671.105	1071.48	356.93	519.684	451.715	374.824	497.978	803.072	180.697
SSU:LKHX01002999.63143.65001	129.306	665.507	148	671.105	1071.48	356.93	519.684	451.715	374.824	497.978	803.072	180.697
SSU:LKHX01005057.6542.8400	129.306	665.507	148	671.105	1071.48	356.93	519.684	451.715	374.824	497.978	803.072	180.697
SSU:LKHX01005118.34947.36805	129.306	665.507	148	671.105	1071.48	356.93	519.684	451.715	374.824	497.978	803.072	180.697
SSU:LKHX01005195.22318.24176	129.306	665.507	148	671.105	1071.48	356.93	519.684	451.715	374.824	497.978	803.072	180.697
SSU:LKHX01005197.16647.18505	129.306	665.507	148	671.105	1071.48	356.93	519.684	451.715	374.824	497.978	803.072	180.697
SSU:LKHY01001247.19374.21232	129.306	665.507	148	671.105	1071.48	356.93	519.684	451.715	374.824	497.978	803.072	180.697
SSU:LKHY01001248.14072.15930	129.306	665.507	148	671.105	1071.48	356.93	519.684	451.715	374.824	497.978	803.072	180.697
SSU:LKHY01001256.8225.10083	129.306	665.507	148	671.105	1071.48	356.93	519.684	451.715	374.824	497.978	803.072	180.697
SSU:LKHY01001297.6399.8257	129.306	665.507	148	671.105	1071.48	356.93	519.684	451.715	374.824	497.978	803.072	180.697
SSU:LKHY01001474.26806.28664	129.306	665.507	148	671.105	1071.48	356.93	519.684	451.715	374.824	497.978	803.072	180.697
SSU:LKHY01001475.27512.29370	129.306	665.507	148	671.105	1071.48	356.93	519.684	451.715	374.824	497.978	803.072	180.697
SSU:LKHY01001614.40800.42658	129.306	665.507	148	671.105	1071.48	356.93	519.684	451.715	374.824	497.978	803.072	180.697
SSU:LKHY01001615.18800.20658	129.306	665.507	148	671.105	1071.48	356.93	519.684	451.715	374.824	497.978	803.072	180.697
SSU:LKHY01001627.7548.9406	129.306	665.507	148	671.105	1071.48	356.93	519.684	451.715	374.824	497.978	803.072	180.697
SSU:LKHY01001630.20567.22425	129.306	665.507	148	671.105	1071.48	356.93	519.684	451.715	374.824	497.978	803.072	180.697
SSU:LKHY01001631.15407.17265	129.306	665.507	148	671.105	1071.48	356.93	519.684	451.715	374.824	497.978	803.072	180.697
SSU:LKHY01002001.14650.16508	129.306	665.507	148	671.105	1071.48	356.93	519.684	451.715	374.824	497.978	803.072	180.697
SSU:LKHY01002012.22384.24242	129.306	665.507	148	671.105	1071.48	356.93	519.684	451.715	374.824	497.978	803.072	180.697
SSU:LKHY01002541.124059.125917	129.306	665.507	148	671.105	1071.48	356.93	519.684	451.715	374.824	497.978	803.072	180.697
SSU:LKHY01002543.12092.13950	129.306	665.507	148	671.105	1071.48	356.93	519.684	451.715	374.824	497.978	803.072	180.697
SSU:LKHY01002544.8185.10043	129.306	665.507	148	671.105	1071.48	356.93	519.684	451.715	374.824	497.978	803.072	180.697
SSU:LKHY01002545.5392.7250	129.306	665.507	148	671.105	1071.48	356.93	519.684	451.715	374.824	497.978	803.072	180.697
SSU:LKHY01002547.4462.6320	129.306	665.507	148	671.105	1071.48	356.93	519.684	451.715	374.824	497.978	803.072	180.697
SSU:LKHY01002549.36755.38613	129.306	665.507	148	671.105	1071.48	356.93	519.684	451.715	374.824	497.978	803.072	180.697
SSU:LKHY01002551.32035.33893	129.306	665.507	148	671.105	1071.48	356.93	519.684	451.715	374.824	497.978	803.072	180.697
SSU:LKHY01002552.21703.23561	129.306	665.507	148	671.105	1071.48	356.93	519.684	451.715	374.824	497.978	803.072	180.697
SSU:LKHY01002553.21157.23015	129.306	665.507	148	671.105	1071.48	356.93	519.684	451.715	374.824	497.978	803.072	180.697
SSU:LKHY01002554.35010.36868	129.306	665.507	148	671.105	1071.48	356.93	519.684	451.715	374.824	497.978	803.072	180.697
SSU:LKHY01002842.12719.14577	129.306	665.507	148	671.105	1071.48	356.93	519.684	451.715	374.824	497.978	803.072	180.697
SSU:LKHY01002844.35896.37754	129.306	665.507	148	671.105	1071.48	356.93	519.684	451.715	374.824	497.978	803.072	180.697
SSU:LKHY01002846.20019.21877	129.306	665.507	148	671.105	1071.48	356.93	519.684	451.715	374.824	497.978	803.072	180.697
SSU:LKHY01002847.12111.13969	129.306	665.507	148	671.105	1071.48	356.93	519.684	451.715	374.824	497.978	803.072	180.697
SSU:LKHY01002852.6109.7967	129.306	665.507	148	671.105	1071.48	356.93	519.684	451.715	374.824	497.978	803.072	180.697
SSU:LKHY01003106.14006.15864	129.306	665.507	148	671.105	1071.48	356.93	519.684	451.715	374.824	497.978	803.072	180.697
SSU:LKHY01003107.10342.12200	129.306	665.507	148	671.105	1071.48	356.93	519.684	451.715	374.824	497.978	803.072	180.697
SSU:LKHY01003316.35786.37644	129.306	665.507	148	671.105	1071.48	356.93	519.684	451.715	374.824	497.978	803.072	180.697
SSU:LKHY01003491.15786.17644	129.306	665.507	148	671.105	1071.48	356.93	519.684	451.715	374.824	497.978	803.072	180.697
SSU:LKHY01003693.41002.42860	129.306	665.507	148	671.105	1071.48	356.93	519.684	451.715	374.824	497.978	803.072	180.697
SSU:LKHY01003747.39175.41033	129.306	665.507	148	671.105	1071.48	356.93	519.684	451.715	374.824	497.978	803.072	180.697
SSU:LKPB02001196.34621.36479	129.306	665.507	148	671.105	1071.48	356.93	519.684	451.715	374.824	497.978	803.072	180.697
SSU:LKPB02002940.33658.35516	129.306	665.507	148	671.105	1071.48	356.93	519.684	451.715	374.824	497.978	803.072	180.697
SSU:LMBA01000179.27056.28914	129.306	665.507	148	671.105	1071.48	356.93	519.684	451.715	374.824	497.978	803.072	180.697
SSU:LMBA01000193.46083.47941	129.306	665.507	148	671.105	1071.48	356.93	519.684	451.715	374.824	497.978	803.072	180.697
SSU:LMBA01000273.28934.30792	129.306	665.507	148	671.105	1071.48	356.93	519.684	451.715	374.824	497.978	803.072	180.697
SSU:LMBA01000277.44951.46809	129.306	665.507	148	671.105	1071.48	356.93	519.684	451.715	374.824	497.978	803.072	180.697
SSU:LMBA01000281.36027.37885	129.306	665.507	148	671.105	1071.48	356.93	519.684	451.715	374.824	497.978	803.072	180.697
SSU:LMBA01000291.12657.14515	129.306	665.507	148	671.105	1071.48	356.93	519.684	451.715	374.824	497.978	803.072	180.697
SSU:LMBA01000291.56634.58492	129.306	665.507	148	671.105	1071.48	356.93	519.684	451.715	374.824	497.978	803.072	180.697
SSU:LMBA01000326.24737.26595	129.306	665.507	148	671.105	1071.48	356.93	519.684	451.715	374.824	497.978	803.072	180.697
SSU:LMBA01000333.2353.4211	129.306	665.507	148	671.105	1071.48	356.93	519.684	451.715	374.824	497.978	803.072	180.697
SSU:LMBA01000333.45331.47189	129.306	665.507	148	671.105	1071.48	356.93	519.684	451.715	374.824	497.978	803.072	180.697
SSU:LMBA01000338.39825.41683	129.306	665.507	148	671.105	1071.48	356.93	519.684	451.715	374.824	497.978	803.072	180.697
SSU:LMBA01000341.26998.28856	129.306	665.507	148	671.105	1071.48	356.93	519.684	451.715	374.824	497.978	803.072	180.697
SSU:LMBA01000371.22539.24397	129.306	665.507	148	671.105	1071.48	356.93	519.684	451.715	374.824	497.978	803.072	180.697
SSU:LMBA01002099.600290.602148	129.306	665.507	148	671.105	1071.48	356.93	519.684	451.715	374.824	497.978	803.072	180.697
SSU:LMBB01000074.14712.16570	129.306	665.507	148	671.105	1071.48	356.93	519.684	451.715	374.824	497.978	803.072	180.697
SSU:LMBB01000074.154447.156305	129.306	665.507	148	671.105	1071.48	356.93	519.684	451.715	374.824	497.978	803.072	180.697
SSU:LMBB01000074.197427.199285	129.306	665.507	148	671.105	1071.48	356.93	519.684	451.715	374.824	497.978	803.072	180.697
SSU:LMBB01000074.243381.245239	129.306	665.507	148	671.105	1071.48	356.93	519.684	451.715	374.824	497.978	803.072	180.697
SSU:LMBB01000074.58742.60600	129.306	665.507	148	671.105	1071.48	356.93	519.684	451.715	374.824	497.978	803.072	180.697
SSU:LMBB01000075.12319.14177	129.306	665.507	148	671.105	1071.48	356.93	519.684	451.715	374.824	497.978	803.072	180.697
SSU:LMBB01000075.57504.59362	129.306	665.507	148	671.105	1071.48	356.93	519.684	451.715	374.824	497.978	803.072	180.697
SSU:LMBB01000077.131936.133794	129.306	665.507	148	671.105	1071.48	356.93	519.684	451.715	374.824	497.978	803.072	180.697
SSU:LMBB01000077.26084.27942	129.306	665.507	148	671.105	1071.48	356.93	519.684	451.715	374.824	497.978	803.072	180.697
SSU:LMBB01000077.69643.71501	129.306	665.507	148	671.105	1071.48	356.93	519.684	451.715	374.824	497.978	803.072	180.697
SSU:LMBB01000097.7680.9538	129.306	665.507	148	671.105	1071.48	356.93	519.684	451.715	374.824	497.978	803.072	180.697
SSU:LMBB01000098.46538.48396	129.306	665.507	148	671.105	1071.48	356.93	519.684	451.715	374.824	497.978	803.072	180.697
SSU:LMBB01000116.20887.22745	129.306	665.507	148	671.105	1071.48	356.93	519.684	451.715	374.824	497.978	803.072	180.697
SSU:LMBB01000155.14066.15924	129.306	665.507	148	671.105	1071.48	356.93	519.684	451.715	374.824	497.978	803.072	180.697
SSU:LMBB01001017.13852.15710	129.306	665.507	148	671.105	1071.48	356.93	519.684	451.715	374.824	497.978	803.072	180.697
SSU:LMBB01001230.51450.53308	129.306	665.507	148	671.105	1071.48	356.93	519.684	451.715	374.824	497.978	803.072	180.697
SSU:LMBB01001233.9122.10980	129.306	665.507	148	671.105	1071.48	356.93	519.684	451.715	374.824	497.978	803.072	180.697
SSU:LMBB01001295.33829.35687	129.306	665.507	148	671.105	1071.48	356.93	519.684	451.715	374.824	497.978	803.072	180.697
SSU:LMBB01001383.39449.41307	129.306	665.507	148	671.105	1071.48	356.93	519.684	451.715	374.824	497.978	803.072	180.697
SSU:LMBB01001427.25833.27691	129.306	665.507	148	671.105	1071.48	356.93	519.684	451.715	374.824	497.978	803.072	180.697
SSU:LMBB01001453.18616.20474	129.306	665.507	148	671.105	1071.48	356.93	519.684	451.715	374.824	497.978	803.072	180.697
SSU:LMBB01001540.43194.45052	129.306	665.507	148	671.105	1071.48	356.93	519.684	451.715	374.824	497.978	803.072	180.697
SSU:LMBB01001601.46088.47946	129.306	665.507	148	671.105	1071.48	356.93	519.684	451.715	374.824	497.978	803.072	180.697
SSU:LMBB01001656.20287.22145	129.306	665.507	148	671.105	1071.48	356.93	519.684	451.715	374.824	497.978	803.072	180.697
SSU:LMBC01000136.35709.37567	129.306	665.507	148	671.105	1071.48	356.93	519.684	451.715	374.824	497.978	803.072	180.697
SSU:LMBC01000137.23358.25216	129.306	665.507	148	671.105	1071.48	356.93	519.684	451.715	374.824	497.978	803.072	180.697
SSU:LMBC01000139.14791.16649	129.306	665.507	148	671.105	1071.48	356.93	519.684	451.715	374.824	497.978	803.072	180.697
SSU:LMBC01000636.12643.14501	129.306	665.507	148	671.105	1071.48	356.93	519.684	451.715	374.824	497.978	803.072	180.697
SSU:LMBC01000637.11452.13310	129.306	665.507	148	671.105	1071.48	356.93	519.684	451.715	374.824	497.978	803.072	180.697
SSU:LMBC01000638.9876.11734	129.306	665.507	148	671.105	1071.48	356.93	519.684	451.715	374.824	497.978	803.072	180.697
SSU:LMBC01000771.14781.16639	129.306	665.507	148	671.105	1071.48	356.93	519.684	451.715	374.824	497.978	803.072	180.697
SSU:LMBC01000796.2355.4213	129.306	665.507	148	671.105	1071.48	356.93	519.684	451.715	374.824	497.978	803.072	180.697
SSU:LMBC01000797.33489.35347	129.306	665.507	148	671.105	1071.48	356.93	519.684	451.715	374.824	497.978	803.072	180.697
SSU:LMBC01000942.20698.22556	129.306	665.507	148	671.105	1071.48	356.93	519.684	451.715	374.824	497.978	803.072	180.697
SSU:LMBC01000946.17314.19172	129.306	665.507	148	671.105	1071.48	356.93	519.684	451.715	374.824	497.978	803.072	180.697
SSU:LMBC01000947.16059.17917	129.306	665.507	148	671.105	1071.48	356.93	519.684	451.715	374.824	497.978	803.072	180.697
SSU:LMBC01004269.104131.105989	129.306	665.507	148	671.105	1071.48	356.93	519.684	451.715	374.824	497.978	803.072	180.697
SSU:LMBC01004271.18366.20224	129.306	665.507	148	671.105	1071.48	356.93	519.684	451.715	374.824	497.978	803.072	180.697
SSU:LMBC01004272.14031.15889	129.306	665.507	148	671.105	1071.48	356.93	519.684	451.715	374.824	497.978	803.072	180.697
SSU:LMBC01004273.6545.8403	129.306	665.507	148	671.105	1071.48	356.93	519.684	451.715	374.824	497.978	803.072	180.697
SSU:LMBC01004274.5833.7691	129.306	665.507	148	671.105	1071.48	356.93	519.684	451.715	374.824	497.978	803.072	180.697
SSU:LMBC01004275.5560.7418	129.306	665.507	148	671.105	1071.48	356.93	519.684	451.715	374.824	497.978	803.072	180.697
SSU:LMBC01004276.5469.7327	129.306	665.507	148	671.105	1071.48	356.93	519.684	451.715	374.824	497.978	803.072	180.697
SSU:LMBC01004277.7597.9455	129.306	665.507	148	671.105	1071.48	356.93	519.684	451.715	374.824	497.978	803.072	180.697
SSU:LMBC01004278.32976.34834	129.306	665.507	148	671.105	1071.48	356.93	519.684	451.715	374.824	497.978	803.072	180.697
SSU:LMBC01007102.20809.22667	129.306	665.507	148	671.105	1071.48	356.93	519.684	451.715	374.824	497.978	803.072	180.697
SSU:LMBC01007104.15410.17268	129.306	665.507	148	671.105	1071.48	356.93	519.684	451.715	374.824	497.978	803.072	180.697
SSU:LMBC01007109.12862.14720	129.306	665.507	148	671.105	1071.48	356.93	519.684	451.715	374.824	497.978	803.072	180.697
SSU:LMBC01007111.24934.26792	129.306	665.507	148	671.105	1071.48	356.93	519.684	451.715	374.824	497.978	803.072	180.697
SSU:LMBC01007112.11349.13207	129.306	665.507	148	671.105	1071.48	356.93	519.684	451.715	374.824	497.978	803.072	180.697
SSU:LMBD01002278.46071.47929	129.306	665.507	148	671.105	1071.48	356.93	519.684	451.715	374.824	497.978	803.072	180.697
SSU:LMBD01002542.5586.7444	129.306	665.507	148	671.105	1071.48	356.93	519.684	451.715	374.824	497.978	803.072	180.697
SSU:LMBD01002709.35117.36975	129.306	665.507	148	671.105	1071.48	356.93	519.684	451.715	374.824	497.978	803.072	180.697
SSU:LMBD01002710.26305.28163	129.306	665.507	148	671.105	1071.48	356.93	519.684	451.715	374.824	497.978	803.072	180.697
SSU:LMBD01002711.24390.26248	129.306	665.507	148	671.105	1071.48	356.93	519.684	451.715	374.824	497.978	803.072	180.697
SSU:LMBD01002712.19201.21059	129.306	665.507	148	671.105	1071.48	356.93	519.684	451.715	374.824	497.978	803.072	180.697
SSU:LMBD01002719.14788.16646	129.306	665.507	148	671.105	1071.48	356.93	519.684	451.715	374.824	497.978	803.072	180.697
SSU:LMBD01002736.8496.10354	129.306	665.507	148	671.105	1071.48	356.93	519.684	451.715	374.824	497.978	803.072	180.697
SSU:LMBD01002737.50284.52142	129.306	665.507	148	671.105	1071.48	356.93	519.684	451.715	374.824	497.978	803.072	180.697
SSU:LMBD01002749.23827.25685	129.306	665.507	148	671.105	1071.48	356.93	519.684	451.715	374.824	497.978	803.072	180.697
SSU:LMBD01002751.15470.17328	129.306	665.507	148	671.105	1071.48	356.93	519.684	451.715	374.824	497.978	803.072	180.697
SSU:LMBD01002753.14132.15990	129.306	665.507	148	671.105	1071.48	356.93	519.684	451.715	374.824	497.978	803.072	180.697
SSU:LMBD01003578.8264.10122	129.306	665.507	148	671.105	1071.48	356.93	519.684	451.715	374.824	497.978	803.072	180.697
SSU:LMBD01005059.12377.14235	129.306	665.507	148	671.105	1071.48	356.93	519.684	451.715	374.824	497.978	803.072	180.697
SSU:LMBD01005060.28571.30429	129.306	665.507	148	671.105	1071.48	356.93	519.684	451.715	374.824	497.978	803.072	180.697
SSU:LMBD01005062.27436.29294	129.306	665.507	148	671.105	1071.48	356.93	519.684	451.715	374.824	497.978	803.072	180.697
SSU:LMBD01005063.5196.7054	129.306	665.507	148	671.105	1071.48	356.93	519.684	451.715	374.824	497.978	803.072	180.697
SSU:LMBD01005064.19416.21274	129.306	665.507	148	671.105	1071.48	356.93	519.684	451.715	374.824	497.978	803.072	180.697
SSU:LMBD01005066.18575.20433	129.306	665.507	148	671.105	1071.48	356.93	519.684	451.715	374.824	497.978	803.072	180.697
SSU:LMBD01005067.18305.20163	129.306	665.507	148	671.105	1071.48	356.93	519.684	451.715	374.824	497.978	803.072	180.697
SSU:LMBD01005288.23384.25242	129.306	665.507	148	671.105	1071.48	356.93	519.684	451.715	374.824	497.978	803.072	180.697
SSU:LMBD01005289.13539.15397	129.306	665.507	148	671.105	1071.48	356.93	519.684	451.715	374.824	497.978	803.072	180.697
SSU:LMBD01005350.3806.5664	129.306	665.507	148	671.105	1071.48	356.93	519.684	451.715	374.824	497.978	803.072	180.697
SSU:LMBD01005351.3309.5167	129.306	665.507	148	671.105	1071.48	356.93	519.684	451.715	374.824	497.978	803.072	180.697
SSU:LMBD01005660.13682.15540	129.306	665.507	148	671.105	1071.48	356.93	519.684	451.715	374.824	497.978	803.072	180.697
SSU:LMBD01005663.30815.32673	129.306	665.507	148	671.105	1071.48	356.93	519.684	451.715	374.824	497.978	803.072	180.697
SSU:LMBD01006444.9055.10913	129.306	665.507	148	671.105	1071.48	356.93	519.684	451.715	374.824	497.978	803.072	180.697
SSU:LMBD01006461.10443.12301	129.306	665.507	148	671.105	1071.48	356.93	519.684	451.715	374.824	497.978	803.072	180.697
SSU:LPVO02000993.38946.40804	129.306	665.507	148	671.105	1071.48	356.93	519.684	451.715	374.824	497.978	803.072	180.697
SSU:LRIL01000076.5766.7624	129.306	665.507	148	671.105	1071.48	356.93	519.684	451.715	374.824	497.978	803.072	180.697
SSU:LRIL01000494.6735.8593	129.306	665.507	148	671.105	1071.48	356.93	519.684	451.715	374.824	497.978	803.072	180.697
SSU:LRIL01002636.21068.22926	129.306	665.507	148	671.105	1071.48	356.93	519.684	451.715	374.824	497.978	803.072	180.697
SSU:LRIL01003787.12680.14538	129.306	665.507	148	671.105	1071.48	356.93	519.684	451.715	374.824	497.978	803.072	180.697
SSU:LRIL01004395.385586.387444	129.306	665.507	148	671.105	1071.48	356.93	519.684	451.715	374.824	497.978	803.072	180.697
SSU:LRIL01004396.6385.8243	129.306	665.507	148	671.105	1071.48	356.93	519.684	451.715	374.824	497.978	803.072	180.697
SSU:LRIL01004397.35027.36885	129.306	665.507	148	671.105	1071.48	356.93	519.684	451.715	374.824	497.978	803.072	180.697
SSU:LRIL01004398.12207.14065	129.306	665.507	148	671.105	1071.48	356.93	519.684	451.715	374.824	497.978	803.072	180.697
SSU:LRUL01001905.38820.40678	129.306	665.507	148	671.105	1071.48	356.93	519.684	451.715	374.824	497.978	803.072	180.697
SSU:LRUL01001906.3487.5345	129.306	665.507	148	671.105	1071.48	356.93	519.684	451.715	374.824	497.978	803.072	180.697
SSU:LRUL01001906.48406.50264	129.306	665.507	148	671.105	1071.48	356.93	519.684	451.715	374.824	497.978	803.072	180.697
SSU:LRUL01001913.11553.13411	129.306	665.507	148	671.105	1071.48	356.93	519.684	451.715	374.824	497.978	803.072	180.697
SSU:LRUL01004211.8208.10066	129.306	665.507	148	671.105	1071.48	356.93	519.684	451.715	374.824	497.978	803.072	180.697
SSU:LRUL01006372.10188.12046	129.306	665.507	148	671.105	1071.48	356.93	519.684	451.715	374.824	497.978	803.072	180.697
SSU:LRUM01002138.22466.24324	129.306	665.507	148	671.105	1071.48	356.93	519.684	451.715	374.824	497.978	803.072	180.697
SSU:LRUM01002139.10462.12320	129.306	665.507	148	671.105	1071.48	356.93	519.684	451.715	374.824	497.978	803.072	180.697
SSU:LRUM01002140.10014.11872	129.306	665.507	148	671.105	1071.48	356.93	519.684	451.715	374.824	497.978	803.072	180.697
SSU:LRUM01002872.5249.7107	129.306	665.507	148	671.105	1071.48	356.93	519.684	451.715	374.824	497.978	803.072	180.697
SSU:LRUM01005164.2781.4639	129.306	665.507	148	671.105	1071.48	356.93	519.684	451.715	374.824	497.978	803.072	180.697
SSU:LRUM01005788.29714.31572	129.306	665.507	148	671.105	1071.48	356.93	519.684	451.715	374.824	497.978	803.072	180.697
SSU:LRUM01005793.16946.18804	129.306	665.507	148	671.105	1071.48	356.93	519.684	451.715	374.824	497.978	803.072	180.697
SSU:LRUM01010306.13997.15855	129.306	665.507	148	671.105	1071.48	356.93	519.684	451.715	374.824	497.978	803.072	180.697
SSU:LRUM01014882.10957.12815	129.306	665.507	148	671.105	1071.48	356.93	519.684	451.715	374.824	497.978	803.072	180.697
SSU:LRUM01014883.25812.27670	129.306	665.507	148	671.105	1071.48	356.93	519.684	451.715	374.824	497.978	803.072	180.697
SSU:LRUM01014885.19363.21221	129.306	665.507	148	671.105	1071.48	356.93	519.684	451.715	374.824	497.978	803.072	180.697
SSU:LZYJ01002026.24233.26091	129.306	665.507	148	671.105	1071.48	356.93	519.684	451.715	374.824	497.978	803.072	180.697
SSU:LZYJ01003875.53132.54990	129.306	665.507	148	671.105	1071.48	356.93	519.684	451.715	374.824	497.978	803.072	180.697
SSU:LZYJ01004190.4375.6233	129.306	665.507	148	671.105	1071.48	356.93	519.684	451.715	374.824	497.978	803.072	180.697
SSU:LZYJ01004262.35564.37422	129.306	665.507	148	671.105	1071.48	356.93	519.684	451.715	374.824	497.978	803.072	180.697
SSU:NBMU01001991.12573.14431	129.306	665.507	148	671.105	1071.48	356.93	519.684	451.715	374.824	497.978	803.072	180.697
SSU:NBMU01002924.1018.2876	129.306	665.507	148	671.105	1071.48	356.93	519.684	451.715	374.824	497.978	803.072	180.697
SSU:LBHZ02001052.73257.75114	129.233	664.262	147.392	668.754	1067.27	355.706	518.326	451.387	374.54	497.718	802.335	180.431
SSU:LBLQ01004380.21639.23496	129.233	664.262	147.392	668.754	1067.27	355.706	518.326	451.387	374.54	497.718	802.335	180.431
SSU:LBLQ01005466.19459.21316	129.233	664.262	147.392	668.754	1067.27	355.706	518.326	451.387	374.54	497.718	802.335	180.431
SSU:LKHW01001456.1577.3434	129.233	664.262	147.392	668.754	1067.27	355.706	518.326	451.387	374.54	497.718	802.335	180.431
SSU:LKHW01001725.7078.8935	129.233	664.262	147.392	668.754	1067.27	355.706	518.326	451.387	374.54	497.718	802.335	180.431
SSU:LKHW01003772.3869.5726	129.233	664.262	147.392	668.754	1067.27	355.706	518.326	451.387	374.54	497.718	802.335	180.431
SSU:LRIL01003791.8851.10708	129.233	664.262	147.392	668.754	1067.27	355.706	518.326	451.387	374.54	497.718	802.335	180.431
SSU:LRUL01013013.9675.11532	129.233	664.262	147.392	668.754	1067.27	355.706	518.326	451.387	374.54	497.718	802.335	180.431
SSU:LZYJ01002026.29316.31173	129.233	664.262	147.392	668.754	1067.27	355.706	518.326	451.387	374.54	497.718	802.335	180.431
SSU:LZYJ01004286.13071.14928	129.233	664.262	147.392	668.754	1067.27	355.706	518.326	451.387	374.54	497.718	802.335	180.431
SSU:LCYE01002532.8440.10278	129.173	684.126	148.558	532.685	869.863	329.016	399.909	310.949	342.981	433.417	599.623	90.0633
SSU:LMBA01000353.53637.55488	129.171	651.675	148.877	651.114	1034.89	344.92	498.849	439.414	368.302	490.996	786.362	180.653
SSU:LKHW01001533.2294.4151	129.072	664.141	146.878	669.13	1065.66	354.39	518.703	451.243	374.349	497.342	801.541	180.445
SSU:LMBB01000075.89459.91316	129.056	663.623	147.1	668.343	1057.69	352.199	518.109	451.104	374.427	497.349	801.541	180.092
SSU:LDOC03005893.37297.39166	129.056	723.329	148.696	624.249	1039.28	338.064	484.302	520.862	395.238	488.454	830.405	188.442
SSU:LKHY01003495.7769.9626	129.048	665.273	147.796	667.891	1069.5	356.652	519.027	451.03	373.786	497.259	804.679	180.251
SSU:LBLQ01005462.20289.22146	129.033	664.131	147.127	669.292	1065.13	354.503	518.664	451.272	374.464	497.391	801.917	180.442
SSU:LBLQ01005464.19953.21810	128.978	657.557	145.176	662.296	1040.1	349.272	517.087	447.393	392.005	489.778	791.708	178.522
SSU:LMBD01004001.20411.22265	128.971	655.978	144.645	663.769	1060.27	353.092	513.206	447.974	371.841	494.268	796.528	179.978
SSU:LCYE01020474.8050.9907	128.92	664.182	147.43	667.263	1064.24	355.424	517.47	451.384	374.28	496.152	799.731	180.329
SSU:LMBD01002743.3479.5336	128.884	658.045	147.26	667.84	1066.74	354.877	517.438	450.999	373.969	496.83	801.826	180.401
SSU:LMBD01005082.8032.9888	128.849	662.937	146.822	664.914	1060.04	354.2	516.112	451.055	373.996	495.892	798.994	180.064
SSU:LMBD01005065.18558.20415	128.786	662.004	146.908	665.769	1062.01	353.711	515.729	450.749	373.036	495.793	798.747	180.09
SSU:AC232306.2833.4689	128.758	662.913	147.938	672.5	1064.93	357.879	518.093	450.982	373.985	496.141	800.423	180.32
SSU:AC023572.63804.65663	128.741	662.568	147.08	666.999	1062.39	355.098	517.106	451.216	373.948	496.169	800.68	180.406
SSU:LMBD01002280.13336.15185	128.737	646.444	141.361	624.854	999.426	335.117	493.976	434.569	363.359	482.784	771.914	173.862
SSU:LJII01003003.6660.8517	128.714	662.202	147.27	664.616	1064.3	355.053	514.723	450.71	374.196	496.508	801.248	180.074
SSU:LKHY01002546.4876.6733	128.714	662.202	147.27	664.616	1064.3	355.053	514.723	450.71	374.196	496.508	801.248	180.074
SSU:LKHY01002850.10067.11924	128.714	662.202	147.27	664.616	1064.3	355.053	514.723	450.71	374.196	496.508	801.248	180.074
SSU:LKHX01001825.3886.5742	128.642	660.957	146.661	662.264	1060.1	353.829	513.365	450.381	373.912	496.248	800.511	179.808
SSU:LJII01001251.57233.59090	128.632	661.534	147.322	667.39	1067.08	355.531	517.547	451.069	374.465	496.393	801.335	180.53
SSU:LBLP01002050.546.2403	128.619	659.469	146.951	658.204	1059.46	349.96	511.078	448.893	370.41	490.656	790.594	179.579
SSU:LKHY01001637.6550.8408	128.604	659.221	146.83	663.357	1058.71	354.298	514.566	450.02	373.405	497.227	798.319	179.878
SSU:LKHY01001628.69630.71485	128.578	660.578	139.547	574.968	946.348	328.362	429.228	321.706	348.206	454.19	646.149	94.1185
SSU:LDOC03003613.10517.12375	128.576	651.016	141.868	615.72	1028.53	340.119	494.884	469.659	356.775	443.877	743.632	171.848
SSU:LDOC03006820.9123.10981	128.568	661.363	146.699	661.968	1059.72	353.35	513.135	450.355	373.745	496.008	800.095	179.787
SSU:LMBD01002750.18548.20404	128.559	657.036	146.602	665.726	1063.25	354.01	516.44	450.25	373.747	496.28	799.837	180.017
SSU:LMBD01002782.102.1949	128.531	645.275	137.869	596.027	983.725	334.792	445.753	328.55	356.726	472.297	661.52	97.821
SSU:LBHZ02002962.1854.3712	128.516	650.671	145.348	596.193	976.944	341.579	453.075	332.826	351.027	455.952	637.97	100.396
SSU:AC068881.83930.85791	128.451	661.771	146.797	666.345	1061.97	353.23	516.794	451.086	374.555	496.364	799.408	180.278
SSU:LBHZ02002165.33568.35427	128.449	662.015	146.159	664.662	1066.59	351.133	514.861	450.41	372.771	495.319	798.737	179.897
SSU:LAZQ01006263.2642.4499	128.447	656.679	146.895	622.301	1017.18	351.613	464.302	339.962	366.042	483.844	681.074	102.963
SSU:LJII01000467.26406.28263	128.447	656.679	146.895	622.301	1017.18	351.613	464.302	339.962	366.042	483.844	681.074	102.963
SSU:LJII01000936.66736.68593	128.447	656.679	146.895	622.301	1017.18	351.613	464.302	339.962	366.042	483.844	681.074	102.963
SSU:LJII01002998.26561.28418	128.447	656.679	146.895	622.301	1017.18	351.613	464.302	339.962	366.042	483.844	681.074	102.963
SSU:LKHW01001728.35245.37102	128.447	656.679	146.895	622.301	1017.18	351.613	464.302	339.962	366.042	483.844	681.074	102.963
SSU:LKHX01005126.14869.16726	128.447	656.679	146.895	622.301	1017.18	351.613	464.302	339.962	366.042	483.844	681.074	102.963
SSU:LKHY01003313.11678.13535	128.447	656.679	146.895	622.301	1017.18	351.613	464.302	339.962	366.042	483.844	681.074	102.963
SSU:LMBA01000272.12164.14021	128.447	656.679	146.895	622.301	1017.18	351.613	464.302	339.962	366.042	483.844	681.074	102.963
SSU:LMBB01000074.111661.113518	128.447	656.679	146.895	622.301	1017.18	351.613	464.302	339.962	366.042	483.844	681.074	102.963
SSU:LMBD01004004.31442.33299	128.447	656.679	146.895	622.301	1017.18	351.613	464.302	339.962	366.042	483.844	681.074	102.963
SSU:LMBD01005287.25529.27386	128.447	656.679	146.895	622.301	1017.18	351.613	464.302	339.962	366.042	483.844	681.074	102.963
SSU:LYWJ01002434.42720.44577	128.447	656.679	146.895	622.301	1017.18	351.613	464.302	339.962	366.042	483.844	681.074	102.963
SSU:LJII01001232.5465.7322	128.443	652.894	146.585	665.468	1060.97	353.733	516.18	450.371	372.879	495.417	799.151	180.243
SSU:LKHY01003488.17034.18891	128.416	660.138	146.518	664.826	1058.85	354.386	515.178	450.459	373.882	495.612	798.736	180.007
SSU:LMBC01000639.21952.23808	128.375	655.433	146.287	619.949	1012.98	350.389	462.944	339.634	365.758	483.584	680.337	102.697
SSU:LRUL01004208.128146.130002	128.375	655.433	146.287	619.949	1012.98	350.389	462.944	339.634	365.758	483.584	680.337	102.697
SSU:LJII01000984.22697.24549	128.367	654.779	138.609	646.804	1029.19	345.97	502.162	439.604	365.671	485.164	782.857	175.107
SSU:LCYE01000042.116770.118627	128.349	659.686	146.928	665.11	1063.8	350.931	516.359	450.648	373.763	496.048	799.689	180.322
SSU:LKHY01001641.3897.5754	128.349	659.686	146.928	665.11	1063.8	350.931	516.359	450.648	373.763	496.048	799.689	180.322
SSU:LRUL01008648.20800.22656	128.328	660.877	146.7	660.773	1057.07	353.547	512.509	450.378	373.652	494.682	797.907	179.707
SSU:LMBC01001327.39813.41670	128.312	663.201	146.937	665.137	1063.77	354.991	515.662	450.983	373.713	495.184	800.589	180.347
SSU:LRUL01004217.224.2081	128.252	663.09	146.21	661.215	1058.05	351.899	512.111	447.368	372.54	494.945	796.034	179.423
SSU:LMBC01007110.12110.13966	128.246	660.209	146.752	663.548	1059.84	354.024	515.333	450.737	373.92	494.567	797.994	180.162
SSU:LJII01001334.23020.24876	128.235	659.429	145.983	664.194	1053.17	349.418	515.895	450.008	373.193	495.482	798.667	179.643
SSU:LMBC01001328.38871.40729	128.229	662.424	146.883	661.605	1060.56	354.24	513.053	449.999	372.948	494.367	799.179	179.672
SSU:AADC01167538.579.2437	128.226	660.805	145.264	664.186	1061.82	352.98	513.591	447.87	367.747	485.747	790.284	179.411
SSU:HW084187.3.1862	128.223	662.185	146.746	666.627	1064.28	354.796	517.098	451.312	372.907	495.182	799.751	180.271
SSU:HZ351449.143.2002	128.223	662.185	146.746	666.627	1064.28	354.796	517.098	451.312	372.907	495.182	799.751	180.271
SSU:JC106283.143.2002	128.223	662.185	146.746	666.627	1064.28	354.796	517.098	451.312	372.907	495.182	799.751	180.271
SSU:LG041019.143.2002	128.223	662.185	146.746	666.627	1064.28	354.796	517.098	451.312	372.907	495.182	799.751	180.271
SSU:LBLP01002043.14922.16780	128.137	660.96	145.993	666.071	1061.21	350.889	516.555	450.739	372.814	495.547	799.485	180.202
SSU:AADC01166060.3659.5519	128.134	652.451	146.65	665.703	1065.54	353.75	516.699	449.838	373.504	496.317	799.712	180.227
SSU:AX664499.3659.5519	128.134	652.451	146.65	665.703	1065.54	353.75	516.699	449.838	373.504	496.317	799.712	180.227
SSU:FB355641.3.1863	128.134	652.451	146.65	665.703	1065.54	353.75	516.699	449.838	373.504	496.317	799.712	180.227
SSU:FU303906.3659.5519	128.134	652.451	146.65	665.703	1065.54	353.75	516.699	449.838	373.504	496.317	799.712	180.227
SSU:HC001427.3.1863	128.134	652.451	146.65	665.703	1065.54	353.75	516.699	449.838	373.504	496.317	799.712	180.227
SSU:HC023671.3.1863	128.134	652.451	146.65	665.703	1065.54	353.75	516.699	449.838	373.504	496.317	799.712	180.227
SSU:HV233911.3659.5519	128.134	652.451	146.65	665.703	1065.54	353.75	516.699	449.838	373.504	496.317	799.712	180.227
SSU:HV501849.3.1863	128.134	652.451	146.65	665.703	1065.54	353.75	516.699	449.838	373.504	496.317	799.712	180.227
SSU:LKHY01002004.35361.37224	128.126	666.475	147.916	649.636	1058.28	356.931	510.447	447.392	376.863	501.833	1039.02	176.247
SSU:LJII01003096.4064.5919	128.115	653.916	145.143	617.916	1006.27	347.71	461.85	339.164	365.273	482.909	678.906	102.445
SSU:LBHZ02002287.9599.11455	128.11	651.79	146.039	660.313	1056.46	352.288	512.217	449.865	373.186	495.209	798.468	179.783
SSU:LYWJ01011972.3031.4887	128.013	654.828	147.484	618.768	1016.1	351.456	461.781	339.412	364.963	481.829	679.364	102.317
SSU:LKHW01001735.39421.41277	127.957	657.934	146.592	664.022	1059.56	353.262	515.379	450.748	372.641	493.314	796.927	180.085
SSU:LDOC03010385.11568.13418	127.914	650.348	142.708	645.538	1022.62	335.739	499.632	446.312	367.728	484.562	773.262	177.101
SSU:LMBC01000932.25759.27615	127.908	656.885	146.639	663.282	1059.16	353.613	514.987	450.175	372.729	493.793	797.768	179.999
SSU:LKHY01003489.20229.22088	127.904	657.667	145.553	654.326	1049.52	349.015	508.533	446.46	371.561	493.382	794.894	178.821
SSU:LBHZ02003088.4418.6303	127.902	658.146	146.874	665.508	1063.47	354.24	515.952	450.831	372.562	494.538	798.878	180.21
SSU:LBLP01003253.14273.16158	127.902	658.146	146.874	665.508	1063.47	354.24	515.952	450.831	372.562	494.538	798.878	180.21
SSU:LBLQ01008796.3024.4909	127.902	658.146	146.874	665.508	1063.47	354.24	515.952	450.831	372.562	494.538	798.878	180.21
SSU:LDOC03001486.14657.16542	127.902	658.146	146.874	665.508	1063.47	354.24	515.952	450.831	372.562	494.538	798.878	180.21
tRNA-Asp-GTC-3-1	127.876	534.249	466.467	359.795	1429.12	2187.13	901.581	144.185	135.77	244.272	244.813	65.7965
SSU:LMBC01000934.25322.27178	127.856	653.374	146.164	615.811	1010.01	349.736	459.341	338.957	365.414	482.374	679.249	102.34
SSU:LMBD01005085.7547.9404	127.775	660.672	146.756	656.782	1053.87	352.534	509.429	449.049	372.737	494.63	796.935	179.264
SSU:LKHY01001639.3998.5855	127.71	652.535	145.594	613.164	1005.42	348.033	457.753	338.602	364.963	481.874	678.097	102.053
SSU:LBLP01000852.2636.4491	127.708	676.583	147.526	586.981	973.479	340.14	442.34	333.685	359.265	469.377	657.328	99.6123
SSU:LDOC03003614.15992.17846	127.701	661.19	145.496	652.885	1063.18	343.65	509.226	447.866	368.72	491.676	792.088	184.452
SSU:LKHW01001370.6930.8787	127.665	652.365	147.236	658.121	1049.26	352.029	511.155	454.112	370.848	494.294	799.572	183.098
SSU:LMBB01001214.15173.17029	127.634	640.3	145.108	647.834	1024.8	342.715	500.82	445.689	368.181	489.774	787.416	177.977
SSU:LBLQ01005461.23298.25155	127.615	655.851	145.09	658.504	1054.06	347.509	512.941	449.496	372.552	493.86	795.619	179.543
SSU:LDOC03006833.5194.7052	127.6	641.917	140.173	649.883	1037.93	343.908	504.123	441.27	367.369	488.717	787.186	175.583
SSU:LKHY01003312.51566.53422	127.544	653.849	145.515	659.188	1046.4	344.661	511.727	449.878	372.551	494.097	797.444	179.406
SSU:LDOC03006815.15462.17319	127.542	652.826	140.457	638.022	1025.74	344.074	496.945	451.597	366.428	485.849	791.22	175.524
SSU:LMBB01000888.78045.79902	127.542	659.932	146.71	663.318	1062.06	353.332	515.358	450.155	372.292	494.008	799.05	180.005
SSU:LBHZ02001651.21813.23673	127.536	663.531	145.343	655.929	1037.17	357.259	509.764	448.577	381.584	506.896	1022.13	176.166
SSU:LMBD01002746.3121.4976	127.526	650.841	145.02	641.952	1035.77	347.75	504.964	448.315	375.499	491.098	791.169	178.736
SSU:LBLP01003568.9116.10972	127.501	647.663	145.967	617.613	1012.29	349.089	461.773	338.217	364.831	482.622	678.117	102.551
SSU:LDNV01005348.19486.21342	127.49	650.858	145.823	616.305	1009.51	345.614	460.977	338.895	364.981	481.914	677.69	102.588
SSU:LMBC01000916.47715.49570	127.466	648.264	145.284	655.136	1046.56	350.351	509.005	449.034	371.706	492.121	793.986	179.253
SSU:LKHW01001367.8164.10019	127.438	663.838	145.957	655.507	1043.42	351.371	508.664	448.828	375.604	494.913	793.963	178.878
SSU:LAZQ01021300.3185.5042	127.426	659.704	141.335	655.871	1043.82	346.867	508.123	443.158	369.587	491.627	790.292	176.521
SSU:LBHZ02001264.50881.52738	127.426	659.704	141.335	655.871	1043.82	346.867	508.123	443.158	369.587	491.627	790.292	176.521
SSU:LBHZ02001329.8108.9965	127.426	659.704	141.335	655.871	1043.82	346.867	508.123	443.158	369.587	491.627	790.292	176.521
SSU:LBHZ02002556.30028.31885	127.426	659.704	141.335	655.871	1043.82	346.867	508.123	443.158	369.587	491.627	790.292	176.521
SSU:LBLQ01006460.21157.23014	127.426	659.704	141.335	655.871	1043.82	346.867	508.123	443.158	369.587	491.627	790.292	176.521
SSU:LDNV01009541.17220.19077	127.426	659.704	141.335	655.871	1043.82	346.867	508.123	443.158	369.587	491.627	790.292	176.521
SSU:LJII01001622.33065.34922	127.426	659.704	141.335	655.871	1043.82	346.867	508.123	443.158	369.587	491.627	790.292	176.521
SSU:LJII01001791.39519.41376	127.426	659.704	141.335	655.871	1043.82	346.867	508.123	443.158	369.587	491.627	790.292	176.521
SSU:LJII01001951.46457.48314	127.426	659.704	141.335	655.871	1043.82	346.867	508.123	443.158	369.587	491.627	790.292	176.521
SSU:LJII01002215.32852.34709	127.426	659.704	141.335	655.871	1043.82	346.867	508.123	443.158	369.587	491.627	790.292	176.521
SSU:LJII01002511.22111.23968	127.426	659.704	141.335	655.871	1043.82	346.867	508.123	443.158	369.587	491.627	790.292	176.521
SSU:LJII01002923.11487.13344	127.426	659.704	141.335	655.871	1043.82	346.867	508.123	443.158	369.587	491.627	790.292	176.521
SSU:LKHW01000637.17100.18957	127.426	659.704	141.335	655.871	1043.82	346.867	508.123	443.158	369.587	491.627	790.292	176.521
SSU:LKHW01000673.15828.17685	127.426	659.704	141.335	655.871	1043.82	346.867	508.123	443.158	369.587	491.627	790.292	176.521
SSU:LKHW01001726.3919.5776	127.426	659.704	141.335	655.871	1043.82	346.867	508.123	443.158	369.587	491.627	790.292	176.521
SSU:LKHW01001727.34552.36409	127.426	659.704	141.335	655.871	1043.82	346.867	508.123	443.158	369.587	491.627	790.292	176.521
SSU:LKHW01002582.5457.7314	127.426	659.704	141.335	655.871	1043.82	346.867	508.123	443.158	369.587	491.627	790.292	176.521
SSU:LKHY01002839.8443.10300	127.426	659.704	141.335	655.871	1043.82	346.867	508.123	443.158	369.587	491.627	790.292	176.521
SSU:LKHY01003494.8266.10123	127.426	659.704	141.335	655.871	1043.82	346.867	508.123	443.158	369.587	491.627	790.292	176.521
SSU:LMBA01000324.50289.52146	127.426	659.704	141.335	655.871	1043.82	346.867	508.123	443.158	369.587	491.627	790.292	176.521
SSU:LMBA01000353.21658.23515	127.426	659.704	141.335	655.871	1043.82	346.867	508.123	443.158	369.587	491.627	790.292	176.521
SSU:LMBA01002099.643190.645047	127.426	659.704	141.335	655.871	1043.82	346.867	508.123	443.158	369.587	491.627	790.292	176.521
SSU:LMBC01000352.24774.26631	127.426	659.704	141.335	655.871	1043.82	346.867	508.123	443.158	369.587	491.627	790.292	176.521
SSU:LMBC01000353.23177.25034	127.426	659.704	141.335	655.871	1043.82	346.867	508.123	443.158	369.587	491.627	790.292	176.521
SSU:LMBC01000643.8211.10068	127.426	659.704	141.335	655.871	1043.82	346.867	508.123	443.158	369.587	491.627	790.292	176.521
SSU:LMBC01000770.15137.16994	127.426	659.704	141.335	655.871	1043.82	346.867	508.123	443.158	369.587	491.627	790.292	176.521
SSU:LMBC01000937.21759.23616	127.426	659.704	141.335	655.871	1043.82	346.867	508.123	443.158	369.587	491.627	790.292	176.521
SSU:LMBC01000938.21708.23565	127.426	659.704	141.335	655.871	1043.82	346.867	508.123	443.158	369.587	491.627	790.292	176.521
SSU:LMBC01004289.28592.30449	127.426	659.704	141.335	655.871	1043.82	346.867	508.123	443.158	369.587	491.627	790.292	176.521
SSU:LMBC01004308.24283.26140	127.426	659.704	141.335	655.871	1043.82	346.867	508.123	443.158	369.587	491.627	790.292	176.521
SSU:LMBC01004782.22552.24409	127.426	659.704	141.335	655.871	1043.82	346.867	508.123	443.158	369.587	491.627	790.292	176.521
SSU:LMBC01007099.22065.23922	127.426	659.704	141.335	655.871	1043.82	346.867	508.123	443.158	369.587	491.627	790.292	176.521
SSU:LMBD01002545.19417.21274	127.426	659.704	141.335	655.871	1043.82	346.867	508.123	443.158	369.587	491.627	790.292	176.521
SSU:LMBD01002548.7379.9236	127.426	659.704	141.335	655.871	1043.82	346.867	508.123	443.158	369.587	491.627	790.292	176.521
SSU:LMBD01002714.8472.10329	127.426	659.704	141.335	655.871	1043.82	346.867	508.123	443.158	369.587	491.627	790.292	176.521
SSU:LMBD01002716.7913.9770	127.426	659.704	141.335	655.871	1043.82	346.867	508.123	443.158	369.587	491.627	790.292	176.521
SSU:LMBD01002717.7266.9123	127.426	659.704	141.335	655.871	1043.82	346.867	508.123	443.158	369.587	491.627	790.292	176.521
SSU:LMBD01002992.44080.45937	127.426	659.704	141.335	655.871	1043.82	346.867	508.123	443.158	369.587	491.627	790.292	176.521
SSU:LMBD01004323.4536.6393	127.426	659.704	141.335	655.871	1043.82	346.867	508.123	443.158	369.587	491.627	790.292	176.521
SSU:LMBD01005075.8182.10039	127.426	659.704	141.335	655.871	1043.82	346.867	508.123	443.158	369.587	491.627	790.292	176.521
SSU:LMBD01005083.7676.9533	127.426	659.704	141.335	655.871	1043.82	346.867	508.123	443.158	369.587	491.627	790.292	176.521
SSU:LMBD01005238.3066.4923	127.426	659.704	141.335	655.871	1043.82	346.867	508.123	443.158	369.587	491.627	790.292	176.521
SSU:LRUM01002870.195592.197449	127.426	659.704	141.335	655.871	1043.82	346.867	508.123	443.158	369.587	491.627	790.292	176.521
SSU:LZYJ01001895.13296.15153	127.426	659.704	141.335	655.871	1043.82	346.867	508.123	443.158	369.587	491.627	790.292	176.521
SSU:LMBC01000354.14027.15882	127.418	647.637	144.884	657.332	1051.11	349.33	513.934	446.845	369.208	488.375	790.091	179.206
SSU:LKHY01001618.18388.20243	127.418	649.612	145.214	613.954	1005.3	344.39	459.619	338.567	364.697	481.654	676.953	102.322
SSU:LKHW01000626.31885.33742	127.392	657.939	146.724	655.141	1050.95	352.393	508.892	449.501	371.492	489.946	794.013	179.734
SSU:LDOC03004765.7974.9823	127.378	663.83	142.297	616.539	995.291	329.395	507.11	444.809	358.064	463.483	754.043	170.414
SSU:LMBD01004010.34178.36034	127.353	658.459	140.726	653.523	1039.62	345.643	506.767	442.829	369.304	491.367	789.555	176.255
SSU:LRIL01003789.9107.10963	127.353	658.459	140.726	653.523	1039.62	345.643	506.767	442.829	369.304	491.367	789.555	176.255
SSU:LRIL01003796.5405.7261	127.353	658.459	140.726	653.523	1039.62	345.643	506.767	442.829	369.304	491.367	789.555	176.255
SSU:LRIL01006354.8837.10693	127.353	658.459	140.726	653.523	1039.62	345.643	506.767	442.829	369.304	491.367	789.555	176.255
SSU:NBMU01001512.20526.22382	127.353	658.459	140.726	653.523	1039.62	345.643	506.767	442.829	369.304	491.367	789.555	176.255
SSU:LMBC01000936.21199.23061	127.253	635.37	149.907	633.578	1025.51	344.282	501.856	441.068	365.99	483.784	780.18	173.479
SSU:LKHW01002395.6386.8244	127.23	652.087	145.708	656.852	1052.19	350.764	509.553	449.18	372.061	493.788	800.772	179.542
SSU:LMBC01004551.53572.55422	127.222	634.373	138.619	626.376	996.068	321.77	489.286	441.689	354.895	464.445	744.968	176.287
SSU:LMBD01002278.78106.79956	127.222	634.373	138.619	626.376	996.068	321.77	489.286	441.689	354.895	464.445	744.968	176.287
SSU:LDOC03010398.31967.33822	127.222	609.507	137.204	618.998	997.146	324.465	486.298	438.322	381.35	467.538	764.069	175.561
SSU:LMBD01002781.8187.10043	127.215	657.086	140.776	653.053	1036.77	345.641	506.245	442.972	368.81	489.923	789.164	176.254
SSU:LDOC03006643.32983.34838	127.156	657.061	144.766	656.661	1049.58	350.55	508.081	443.622	367.155	487.85	787.213	178.429
SSU:LDOC03006220.5922.7807	127.128	649.884	144.465	654.642	1045.64	349.856	508.332	446.844	368.544	487.817	789.315	179.535
SSU:LMBD01005237.36934.38788	127.107	642.653	144.605	649.75	1041.25	348.442	504.633	450.709	371.269	492.379	794.842	179.443
SSU:LKHY01003319.22314.24169	127.042	642.213	140.187	648.69	1041.08	343.761	503.741	440.701	367.753	489.139	786.476	175.752
SSU:LKHY01001998.14069.15925	127.04	658.379	140.765	652.028	1036.59	345.361	505.909	442.826	369.043	489.801	786.951	176.154
SSU:LMBD01002713.8582.10438	127.04	658.379	140.765	652.028	1036.59	345.361	505.909	442.826	369.043	489.801	786.951	176.154
SSU:LMBD01002549.11161.13016	127.029	645.107	145.59	617.962	1006.14	347.083	461.937	337.907	362.07	481.066	675.68	104.483
SSU:LKHW01001364.8456.10314	126.997	651.515	140.16	606.333	988.259	341.306	451.933	332.367	362.723	477.317	667.386	98.3071
SSU:LMBC01000940.20508.22363	126.969	657.134	140.156	649.683	1032.38	344.137	504.553	442.498	368.759	489.541	786.214	175.888
SSU:LDOC03010202.9469.11323	126.964	643.813	143.739	654.897	1033.15	340.577	510.26	448.25	371.061	492.271	793.081	179.008
SSU:LCYE01019751.6007.7835	126.913	569.26	164.143	420.637	705.883	263.125	346.089	301.492	295.758	407.866	533.571	87.9055
SSU:LMBD01002544.42992.44849	126.88	652.487	142.769	627.575	1007.92	337.064	489.097	431.133	359.759	480.068	770.898	172.549
SSU:LMBC01004551.21617.23476	126.878	648.848	142.932	633.669	1010.02	331.094	494.799	442.76	360.058	487.191	765.135	176.621
SSU:LBHZ02001555.15391.17216	126.841	609.555	148.959	533.108	825.653	296.834	412.125	408.399	321.792	433.897	645.286	166.508
SSU:LKHY01003487.27608.29464	126.834	656.399	140.604	649.381	1036.65	344.99	503.162	442.152	368.959	490.157	788.468	175.899
SSU:LMBD01005239.4636.6492	126.834	656.399	140.604	649.381	1036.65	344.99	503.162	442.152	368.959	490.157	788.468	175.899
SSU:LKHX01001826.2495.4349	126.817	654.737	146.585	651.817	1037.06	343.63	509.737	447.833	370.414	523.458	795.049	178.851
SSU:LAZQ01008975.8481.10336	126.792	650.007	144.604	655.839	1038.66	339.032	511.15	449.485	371.574	491.81	792.544	179.286
tRNA-Gly-GCC-1-1	126.777	623.317	828.574	880.676	36091.5	1258.06	7499.66	311.923	156.933	440.107	518.449	51.3527
tRNA-Gly-GCC-1-2	126.777	623.317	828.574	880.676	36091.5	1258.06	7499.66	311.923	156.933	440.107	518.449	51.3527
tRNA-Gly-GCC-1-3	126.777	623.317	828.574	880.676	36091.5	1258.06	7499.66	311.923	156.933	440.107	518.449	51.3527
tRNA-Gly-GCC-1-4	126.777	623.317	828.574	880.676	36091.5	1258.06	7499.66	311.923	156.933	440.107	518.449	51.3527
tRNA-Gly-GCC-1-5	126.777	623.317	828.574	880.676	36091.5	1258.06	7499.66	311.923	156.933	440.107	518.449	51.3527
SSU:LDOC03004763.7531.9385	126.764	642.81	144.251	607.521	995.807	344.945	454.894	337.731	362.701	479.23	675.847	101.912
SSU:LMBB01001343.4022.5878	126.751	652.478	140.546	652.844	1039.79	345.171	506.237	442.021	368.795	490.19	787.794	176.107
SSU:LMBC01004554.27114.28970	126.751	652.478	140.546	652.844	1039.79	345.171	506.237	442.021	368.795	490.19	787.794	176.107
SSU:LMBD01002708.36258.38111	126.739	644.382	145.227	616.545	1000.29	346.446	460.41	337.886	362.744	479.957	676.782	102.119
SSU:LKHY01001622.15055.16911	126.739	655.642	140.775	651.764	1039.48	345.007	505.466	442.668	368.602	490.608	789.659	176.222
SSU:LMBC01007103.15967.17822	126.726	640.765	144.272	608.421	995.005	345.068	455.541	337.595	362.71	478.935	674.349	101.9
SSU:LMBC01000182.20227.22082	126.703	652.477	140.471	652.631	1039.07	345.14	505.973	441.594	368.526	490.019	787.616	176.026
SSU:FP671120.154005.155857	126.692	636.983	138.833	645.019	1048.62	327.385	507.908	437.238	359.385	484.252	805.108	175.044
SSU:LMBC01001785.9178.11033	126.681	652.767	140.086	646.646	1031.27	343.452	501.539	444.501	368.606	490.059	787.807	176.344
SSU:LJII01001495.40676.42532	126.626	653.877	144.277	652.53	1041.69	349.209	504.392	441.952	364.547	483.042	783.023	177.812
SSU:LKHX01005120.19961.21807	126.609	837.659	150.352	571.795	934.809	333.929	428.164	325.477	363.227	476.279	662.96	96.5969
SSU:LKHY01002838.14637.16493	126.567	650.875	140.23	607.067	989.528	341.55	452.741	331.405	360.805	477.493	668.294	98.7872
SSU:LKHY01002843.3700.5556	126.567	650.875	140.23	607.067	989.528	341.55	452.741	331.405	360.805	477.493	668.294	98.7872
SSU:LMBC01000945.17487.19343	126.567	650.875	140.23	607.067	989.528	341.55	452.741	331.405	360.805	477.493	668.294	98.7872
SSU:LMBD01002784.35070.36926	126.567	650.875	140.23	607.067	989.528	341.55	452.741	331.405	360.805	477.493	668.294	98.7872
SSU:LMBD01004009.13913.15769	126.567	650.875	140.23	607.067	989.528	341.55	452.741	331.405	360.805	477.493	668.294	98.7872
SSU:LMBD01005086.19958.21814	126.567	650.875	140.23	607.067	989.528	341.55	452.741	331.405	360.805	477.493	668.294	98.7872
SSU:LMBD01005088.4019.5875	126.567	650.875	140.23	607.067	989.528	341.55	452.741	331.405	360.805	477.493	668.294	98.7872
SSU:LMBD01005662.10188.12044	126.567	650.875	140.23	607.067	989.528	341.55	452.741	331.405	360.805	477.493	668.294	98.7872
SSU:LRUM01002871.8079.9935	126.567	650.875	140.23	607.067	989.528	341.55	452.741	331.405	360.805	477.493	668.294	98.7872
SSU:LDOC03006645.16081.17937	126.563	647.091	139.919	650.233	1033.31	343.67	504.619	441.814	367.642	489.066	786.371	176.067
SSU:AX409584.104.1961	126.53	644.885	142.273	656.075	1021.9	338.888	510.031	448.573	371.418	491.72	790.321	179.003
SSU:CQ861577.104.1961	126.53	644.885	142.273	656.075	1021.9	338.888	510.031	448.573	371.418	491.72	790.321	179.003
SSU:CS113015.104.1961	126.53	644.885	142.273	656.075	1021.9	338.888	510.031	448.573	371.418	491.72	790.321	179.003
SSU:CS113039.104.1961	126.53	644.885	142.273	656.075	1021.9	338.888	510.031	448.573	371.418	491.72	790.321	179.003
SSU:DD152195.104.1961	126.53	644.885	142.273	656.075	1021.9	338.888	510.031	448.573	371.418	491.72	790.321	179.003
SSU:DJ089593.104.1961	126.53	644.885	142.273	656.075	1021.9	338.888	510.031	448.573	371.418	491.72	790.321	179.003
SSU:DJ089617.104.1961	126.53	644.885	142.273	656.075	1021.9	338.888	510.031	448.573	371.418	491.72	790.321	179.003
SSU:FB715535.104.1961	126.53	644.885	142.273	656.075	1021.9	338.888	510.031	448.573	371.418	491.72	790.321	179.003
SSU:GM046302.104.1961	126.53	644.885	142.273	656.075	1021.9	338.888	510.031	448.573	371.418	491.72	790.321	179.003
SSU:GM049487.104.1961	126.53	644.885	142.273	656.075	1021.9	338.888	510.031	448.573	371.418	491.72	790.321	179.003
SSU:HI519108.104.1961	126.53	644.885	142.273	656.075	1021.9	338.888	510.031	448.573	371.418	491.72	790.321	179.003
SSU:HZ351450.104.1961	126.53	644.885	142.273	656.075	1021.9	338.888	510.031	448.573	371.418	491.72	790.321	179.003
SSU:JC106284.104.1961	126.53	644.885	142.273	656.075	1021.9	338.888	510.031	448.573	371.418	491.72	790.321	179.003
SSU:JE844342.104.1961	126.53	644.885	142.273	656.075	1021.9	338.888	510.031	448.573	371.418	491.72	790.321	179.003
SSU:LG041020.104.1961	126.53	644.885	142.273	656.075	1021.9	338.888	510.031	448.573	371.418	491.72	790.321	179.003
SSU:LP725168.104.1961	126.53	644.885	142.273	656.075	1021.9	338.888	510.031	448.573	371.418	491.72	790.321	179.003
SSU:LKHY01001617.17923.19778	126.495	649.63	139.621	604.718	985.326	340.326	451.384	331.076	360.522	477.233	667.556	98.5213
SSU:LMBC01001329.19306.21161	126.495	649.63	139.621	604.718	985.326	340.326	451.384	331.076	360.522	477.233	667.556	98.5213
SSU:LMBD01002546.20304.22159	126.495	649.63	139.621	604.718	985.326	340.326	451.384	331.076	360.522	477.233	667.556	98.5213
SSU:LMBD01002748.35361.37216	126.495	649.63	139.621	604.718	985.326	340.326	451.384	331.076	360.522	477.233	667.556	98.5213
SSU:LMBD01005657.32925.34779	126.493	635.682	137.522	590.509	963.663	331.504	440.86	328.827	358.261	473.128	659.93	97.561
SSU:LBLQ01005287.20811.22666	126.491	645.846	139.311	647.885	1029.11	342.446	503.262	441.485	367.358	488.806	785.634	175.802
SSU:LMBD01005080.20029.21884	126.491	645.846	139.311	647.885	1029.11	342.446	503.262	441.485	367.358	488.806	785.634	175.802
SSU:LKHY01001249.8310.10166	126.469	653.883	140.262	649.875	1036.14	340.867	504.798	442.091	368.526	489.697	786.908	176.146
SSU:LKHY01001251.8047.9903	126.469	653.883	140.262	649.875	1036.14	340.867	504.798	442.091	368.526	489.697	786.908	176.146
SSU:LKHY01001298.4826.6682	126.469	653.883	140.262	649.875	1036.14	340.867	504.798	442.091	368.526	489.697	786.908	176.146
SSU:LKHY01001300.34539.36395	126.469	653.883	140.262	649.875	1036.14	340.867	504.798	442.091	368.526	489.697	786.908	176.146
SSU:LMBD01002544.4960.6816	126.469	653.883	140.262	649.875	1036.14	340.867	504.798	442.091	368.526	489.697	786.908	176.146
SSU:LMBD01002715.8161.10017	126.469	653.883	140.262	649.875	1036.14	340.867	504.798	442.091	368.526	489.697	786.908	176.146
SSU:LMBD01002785.15139.16995	126.469	653.883	140.262	649.875	1036.14	340.867	504.798	442.091	368.526	489.697	786.908	176.146
SSU:LDOC03008454.16051.17906	126.396	652.638	139.654	647.527	1031.94	339.643	503.442	441.762	368.242	489.437	786.171	175.88
SSU:LKHX01001794.32919.34774	126.396	652.638	139.654	647.527	1031.94	339.643	503.442	441.762	368.242	489.437	786.171	175.88
SSU:LMBD01002993.1152.3007	126.396	652.638	139.654	647.527	1031.94	339.643	503.442	441.762	368.242	489.437	786.171	175.88
SSU:LJII01002595.2692.4544	126.359	648.132	143.359	649.355	1040.2	346.508	508.155	446.925	368.932	488.395	791.95	178.35
SSU:LZYJ01004286.5536.7391	126.355	653.626	139.317	648.959	1025.52	339.355	504.334	441.45	367.957	489.131	785.887	175.467
SSU:LDOC03003596.5777.7636	126.345	651.171	139.569	642.068	1027	339.752	498.657	439.214	365.378	482.787	791.289	174.626
SSU:LKHY01003694.22594.24451	126.339	649.176	139.502	604.141	984.594	340.082	450.99	331.095	360.347	476.71	667.166	98.4941
SSU:LMBB01001387.2579.4435	126.28	662.747	143.86	617.611	1008.35	342.179	468.631	359.621	368.83	486.027	692.745	117.17
SSU:LMBD01006621.2579.4435	126.28	662.747	143.86	617.611	1008.35	342.179	468.631	359.621	368.83	486.027	692.745	117.17
SSU:LZYJ01001895.22804.24659	126.225	650.249	139.856	604.8	986.073	339.814	451.191	331.142	360.442	476.954	667.176	98.6033
SSU:LMBC01004288.55692.57541	126.223	650.776	139.765	640.727	1019.01	338.463	500.182	454.127	365.625	482.182	778.009	174.669
SSU:JSAF02038856.15667.17519	126.185	635.431	142.808	610.242	997.258	341.681	456.603	335.815	362.088	479.326	673.463	101.943
SSU:LMBD01005076.9054.10909	126.181	649.55	139.66	603.224	982.294	340.044	450.527	331.073	360.261	475.667	664.953	98.4197
SSU:LCYE01011536.148.2003	126.165	652.878	144.083	641.408	1026.81	340.891	509.157	444.261	364.648	484.192	785.811	177.023
SSU:LKHW01003625.33554.35405	126.164	650.162	130.775	562.291	954.883	335.737	428.299	317.54	340.806	427.045	597.57	92.5869
SSU:JSAF02025524.9542.11396	126.152	649.003	139.247	602.452	981.871	338.59	449.835	330.814	360.159	476.694	666.439	98.3375
SSU:LBHZ02003491.10760.12620	126.131	659.247	146.411	659.23	1049	350.329	511.96	448.803	373.457	493.043	794.292	179.144
SSU:LMBB01001387.45257.47112	126.126	653.256	139.889	647.609	1032.69	339.132	503.248	441.828	368.163	489.158	785.791	175.962
SSU:LMBC01000769.20973.22829	126.106	640.825	144.403	656.198	1049.26	345.295	509.565	446.946	369.472	489.48	793.222	180.046
SSU:JSAF02005971.8522.10377	126.083	652.558	139.693	646.033	1028.91	339.361	502.585	441.759	367.982	487.871	783.567	175.779
SSU:LAZQ01018927.3284.5138	126.012	651.313	139.084	643.687	1024.71	338.137	501.228	441.431	367.698	487.611	782.83	175.513
SSU:LMBD01002550.7672.9530	125.995	659.532	140.17	649.882	1030.03	343.645	504.106	442.657	368.138	487.592	785.575	176.16
SSU:LKHY01001633.8463.10318	125.993	651.459	139.189	646.645	1021.71	339.13	502.986	440.905	367.455	488.546	786.214	175.466
SSU:LKHY01001250.8642.10497	125.985	653.299	139.554	642.223	1026.45	342.972	498.767	441.052	366.776	485.445	783.002	175.381
SSU:LKHY01001634.9087.10940	125.971	648.926	143.201	602.673	982.981	339.055	451.632	339.048	364.177	479.101	671.995	106.36
SSU:LKHY01002374.38920.40774	125.906	636.559	143.74	605.317	993.961	343.695	453.007	336.17	362.163	478.5	672.569	101.56
SSU:LMBC01000939.20433.22287	125.877	652.509	139.093	644.393	1026.94	337.859	501.114	441.024	366.733	486.779	782.187	175.576
SSU:LYWJ01014583.11333.13185	125.875	642.051	143.565	617.327	1001.82	341.971	469.246	358.878	367.193	485.692	703.541	110.925
SSU:LDOC03003223.13959.15808	125.859	653.112	133.959	632.127	1029.81	329.629	481.282	357.564	300.625	382.602	586.939	98.4696
SSU:LMBC01000798.20927.22781	125.858	646.541	142.785	645.348	1023.27	337.771	505.553	445.85	367.329	488.043	792.631	177.8
SSU:LMBC01000944.17710.19564	125.848	636.09	144.066	633.897	1021.7	345.575	495.362	449.053	368.364	489.388	788.424	178.677
SSU:LAZQ01018925.12609.14463	125.798	648.78	138.402	644.255	1014.48	333.744	501.557	441.666	367.115	487.13	782.41	175.219
SSU:LMBD01002741.7161.9016	125.777	651.546	139.442	647.43	1033.07	339.429	503.335	441.383	367.572	488.155	785.031	175.898
SSU:LMBC01000918.25214.27068	125.728	639.199	143.338	604.388	984.428	333.345	453.02	337.058	362.708	478.032	672.062	101.297
SSU:LMBA01000167.47281.49136	125.705	638.263	138.814	601.429	979.02	338.353	449.237	330.061	358.86	474.933	664.373	98.3335
SSU:LMBC01000941.20028.21883	125.705	638.263	138.814	601.429	979.02	338.353	449.237	330.061	358.86	474.933	664.373	98.3335
SSU:LMBC01001786.250.2106	125.662	654.129	140.044	648.084	1034.4	343.269	503.797	441.597	367.056	487.657	786.269	175.829
SSU:LMBB01001233.53869.55727	125.64	647.078	140.969	640.752	1028.4	333.467	495.911	439.79	365.846	485.084	782.946	174.225
SSU:LMBC01000355.6407.8262	125.61	645.055	139.157	601.071	981.849	335.551	449.416	330.338	359.744	475.563	664.91	98.4124
SSU:LRIL01003793.7815.9670	125.61	645.055	139.157	601.071	981.849	335.551	449.416	330.338	359.744	475.563	664.91	98.4124
SSU:LKHY01002840.6908.8762	125.538	643.809	138.549	598.723	977.648	334.327	448.06	330.009	359.46	475.303	664.173	98.1465
SSU:LKHY01002841.5109.6963	125.538	643.809	138.549	598.723	977.648	334.327	448.06	330.009	359.46	475.303	664.173	98.1465
SSU:LKHY01003696.14420.16274	125.538	643.809	138.549	598.723	977.648	334.327	448.06	330.009	359.46	475.303	664.173	98.1465
SSU:LMBD01002738.7849.9706	125.476	646.016	139.395	605.723	983.178	340.024	450.662	330.941	359.72	475.375	665.969	98.5625
SSU:LMBD01005236.7303.9157	125.47	648.662	139.432	631.332	1012.81	340.888	492.511	440.168	365.771	486.906	781.303	174.866
SSU:LDOC03008468.19606.21459	125.451	644.678	138.471	643.154	1022.36	335.184	500.749	440.742	367.062	486.983	782.596	175.391
SSU:LBHZ02002659.6036.7890	125.373	644.441	142.437	647.21	1035.45	344.506	503.452	442.476	364.365	484.364	783.613	177.768
SSU:LMBD01005077.3605.5458	125.311	659.501	140.012	616.065	953.544	335.272	487.412	434.568	358.045	468.721	775.668	172.391
SSU:LKHY01002848.8098.9953	125.27	648.457	138.659	639.473	1021.72	336.187	498.349	440.629	366.904	486.393	782.498	175.202
SSU:LMBC01007101.18726.20580	125.268	644.428	138.784	598.804	978.394	333.815	447.866	330.075	359.381	475.024	663.793	98.2285
SSU:LBHZ02002315.14242.16097	125.241	647.47	138.261	641.397	1017.92	340.553	498.844	439.503	365.342	485.547	783.685	175.054
RNU5A-3P-ENSG00000254172.1	125.169	175.248	158.871	79.6046	137.603	349.249	32.8057	21.2583	50.1563	121.943	76.6595	0
SSU:LKHY01001619.15604.17457	125.153	642.484	137.979	594.883	970.414	332.82	445.846	329.678	358.916	473.477	660.832	97.779
SSU:LKHY01001621.8484.10337	125.153	642.484	137.979	594.883	970.414	332.82	445.846	329.678	358.916	473.477	660.832	97.779
SSU:LKHY01001635.7739.9592	125.153	642.484	137.979	594.883	970.414	332.82	445.846	329.678	358.916	473.477	660.832	97.779
SSU:LMBD01004006.31019.32854	125.12	637.505	139.008	638.021	1044.73	343.649	496.998	447.243	363.537	482.852	783.819	174.767
SSU:LRUL01006370.6460.8314	125.051	645.957	138.649	641.991	1027.45	340.047	498.858	440.42	366.087	485.452	782.789	175.205
SSU:LDOC03003215.31411.33267	124.943	644.779	138.036	603.239	981.021	334.979	454.787	353.115	363.55	481.651	684.95	114.355
SSU:LKHY01003695.17206.19060	124.936	637.829	138.368	598.044	977.821	333.855	447.53	329.201	358.951	474.125	662.413	97.9982
SSU:LBHZ02001335.81.1938	124.896	639.878	143.066	587.104	968.576	334.31	444.518	351.095	353.305	459.925	665.544	114.661
SSU:LKHY01002849.7672.9525	124.882	643.102	138.214	594.962	971.16	332.309	445.652	329.744	358.837	473.198	660.452	97.861
SSU:LKHY01003493.8526.10379	124.882	643.102	138.214	594.962	971.16	332.309	445.652	329.744	358.837	473.198	660.452	97.861
SSU:JSAF02006611.8871.10723	124.877	639.402	141.074	648.556	1027.75	338.335	504.966	445.007	368.522	488.596	787.738	178.231
SSU:LKHY01001626.7749.9603	124.875	612.3	138.907	602.737	967.922	326.655	464.696	363.647	362.276	479.381	701.874	118.884
SSU:LMBB01000098.3211.5065	124.87	637.822	136.076	635.9	1007.61	336.522	493.239	433.528	360.841	480.718	770.644	173.577
SSU:LMBD01002549.53769.55624	124.827	641.388	139.021	584.957	962.971	337.028	438.007	328.601	357.348	473.072	660.123	97.3788
SSU:LDOC03005288.27904.29759	124.806	631.438	141.018	601.704	966.262	321.921	451.751	358.241	369.554	480.74	695.717	115.934
SSU:LMBA01000360.34747.36598	124.739	629.42	136.386	592.513	966.615	332.02	450.626	348.857	359.943	475.141	687.166	105.64
SSU:LMBC01004560.36314.38165	124.739	629.42	136.386	592.513	966.615	332.02	450.626	348.857	359.943	475.141	687.166	105.64
SSU:LKHY01001632.8510.10363	124.733	637.972	137.136	592.801	960.248	328.057	443.428	329.239	358.249	473.352	661.928	97.23
SSU:LDOC03010792.30842.32697	124.679	641.415	142.765	600.175	977.279	336.517	450.998	336.753	359.871	473.232	669.56	101.062
SSU:LKHY01001638.4360.6218	124.653	648.525	137.434	645.039	1023.15	342.119	498.79	439.407	365.09	484.769	781.805	175.55
SSU:LJII01002577.30506.32369	124.648	628.605	139.55	621.715	999.035	335.923	490.612	435.189	358.284	472.505	762.524	173.056
SSU:LBHZ02001677.32222.34079	124.63	646.765	142.741	633.458	1012.38	336.203	498.637	441.175	365.248	477.156	774.207	176.948
SSU:LMBC01007100.22969.24822	124.518	645.969	137.435	639.85	1027.37	337.206	497.31	439.913	364.549	480.437	778.511	174.864
SSU:LDOC03010455.19056.20909	124.518	638.657	143.821	629.017	1019.17	343.254	492.262	445.512	367.938	487.197	786.48	177.66
SSU:LAZQ01018661.5724.7575	124.513	637.871	141.645	591.86	976.61	334.559	442.846	331.97	359.948	474.103	664.052	99.649
SSU:LJII01001837.18239.20093	124.487	644.238	139.054	641.207	1025.58	335.582	498.055	438.796	364.952	485.792	778.601	174.953
SSU:LMBC01000917.29449.31300	124.484	634.154	140.534	589.754	971.337	335.205	442.934	331.039	357.365	468.66	676.163	99.4577
SSU:LKHX01005123.15750.17584	124.466	575.669	136.474	490.653	836.086	282.762	381.185	302.625	321.814	404.554	631.338	88.8933
SSU:LJII01002920.563.2420	124.422	631.997	136.822	598.132	978.18	339.94	471.327	360.336	359.081	476.802	688.541	106.122
SSU:LDOC03006830.655.2507	124.393	626.419	139.802	596.914	957.11	327.993	447.026	334.389	358.432	471.864	662.086	100.101
SSU:LMBD01004322.6764.8618	124.356	639.207	137.49	595.307	966.596	334.054	444.564	329.011	357.924	470.987	662.484	97.3817
SSU:LMBB01000097.45752.47606	124.294	643.394	137.99	637.801	1014.3	334.15	496.628	440.368	364.717	482.731	778.516	175.236
SSU:LYWJ01002442.18813.20658	124.292	644.219	151.126	598.979	956.832	340.367	495.961	504.776	347.462	484.104	824.038	195.815
SSU:LJII01001754.28753.30596	124.264	566.041	125.592	499.978	847.515	290.581	382.656	312.6	327.476	420.238	602.988	90.0118
SSU:LMBD01002754.8477.10340	124.263	641.187	143.396	633.163	1022.63	342.256	495.266	443.281	364.499	476.098	770.18	174.012
SSU:JSAF02008618.13460.15312	124.243	631.074	137.173	588.513	960.597	332.486	440.032	328.282	356.833	470.647	659.187	97.1019
SSU:LMBD01006633.28840.30688	124.239	633.281	137.492	593.588	963.701	335.989	444.599	328.304	376.922	471.899	657.626	97.0049
tRNA-iMet-CAT-2-1	124.141	485.592	292.384	529.457	976.099	498.902	549.993	178.369	184.418	311.983	213.937	68.5333
SSU:LDOC03006828.5373.7237	124.125	618.336	139.299	593.825	973.776	331.574	467.19	360.281	355.119	476.214	695.144	117.707
SSU:LDOC03003219.14716.16568	123.951	636.672	136.928	584.344	959.887	329.337	437.203	320.542	353.735	468.262	650.167	95.1664
RNU5B-4P-ENSG00000200378.1	123.919	177.906	161.204	85.6843	144.044	336.712	33.3954	21.2583	50.209	107.443	76.7095	0
SSU:LKHX01005196.16970.18821	123.87	636.842	136.428	585.948	960.172	329.505	439.422	327.965	357.334	470.465	657.13	96.9075
SSU:LBLP01006318.26047.27907	123.852	648.904	137.098	634.515	1008.52	334.422	494.372	437.491	361.449	474.66	768.906	174.701
SSU:LAZQ01006704.5194.7044	123.796	634.468	135.452	585.746	945.228	323.099	439.21	328.406	357.067	470.17	656.482	96.4713
SSU:LMBD01002547.5173.7027	123.762	623.854	136.841	590.108	963.313	334.535	440.957	328.538	356.107	469.386	656.34	97.4608
SSU:LDOC03008458.7411.9262	123.738	641.408	137.713	629.826	1013.72	338.486	492.06	437.035	368.053	485.99	772	173.707
SSU:LKHY01004153.7428.9281	123.603	628.411	143.847	636.245	1016.95	334.961	494.117	438.7	362.613	486.18	779.171	174.615
SSU:LBLP01002047.4787.6631	123.564	625.502	139.392	636.134	1012.95	333.465	490.53	442.144	365.03	482.416	781.143	180.246
SSU:LBLQ01006449.129577.131434	123.534	636.268	143.175	626.883	1020.64	332.491	490.575	442.448	377.666	475.102	766.954	176.921
SSU:LMBD01005089.36532.38384	123.332	626.337	136.402	630.513	1005.81	331.932	491.535	438.074	362.332	480.889	779.757	173.763
SSU:LMBD01005240.397.2249	123.328	627.68	134.418	587.29	946.468	322.682	440.877	327.429	355.364	467.828	653.782	96.1356
SSU:LMBA01000277.89476.91328	123.311	628.763	137.5	574.536	949.898	331.979	430.381	326.762	355.954	470.083	656.758	96.3856
SSU:LMBC01000953.41410.43262	123.311	628.763	137.5	574.536	949.898	331.979	430.381	326.762	355.954	470.083	656.758	96.3856
SSU:LMBD01006752.12878.14725	123.242	636.604	143.548	644.923	1012.77	344.668	491.603	443.52	370.528	477.489	778.628	178.843
SSU:LKHY01001616.17097.18952	123.212	622.656	135.831	630.532	997.755	329.642	490.364	438.675	363.161	481.394	775.868	174.149
SSU:LKHX01005121.19900.21750	123.184	624.423	134.144	624.653	987.18	324.009	488.464	435.959	358.956	473.023	766.681	173.829
SSU:LDOC03006813.35977.37829	123.156	631.805	137.133	575.809	940.141	319.247	429.176	324.802	353.765	464.842	650.617	96.0379
SSU:LKHX01005122.19197.21043	123.149	633.192	140.158	576.067	949.636	324.409	437.372	325.528	383.303	458.824	647.65	97.6651
SSU:LBLP01000847.47.1904	123.107	646.543	145.371	648.604	1007.62	339.775	503.834	448.68	365.999	476.634	770.438	178.108
SSU:LJII01002448.25443.27292	123.085	646.775	152.192	623.784	950.341	319.986	487.197	434.53	361.69	481.541	750.893	173.813
SSU:LMBC01004288.12193.14049	123.063	623.926	142.583	598.672	978.48	340.647	446.132	334.432	356.239	467.273	662.196	100.944
SSU:LAZQ01007047.19203.21054	123.01	636.927	135.899	626.573	991.999	322.836	490.517	439.074	362.831	481.347	774.202	174.254
SSU:LBHZ02001271.20612.22465	122.953	619.148	136.75	631.46	1011.24	334.311	492.605	438.873	362.288	481.266	779.733	174.187
SSU:LDOC03003590.8092.9944	122.859	619.949	136.765	626.163	995.183	328.25	488.978	437.717	363.363	481.449	773.533	174.402
SSU:LKHY01002845.20594.22446	122.845	639.777	136.424	632.638	996.764	324.46	496.186	437.617	361.341	473.98	767.613	174.505
SSU:LKHY01001636.8022.9874	122.804	632.65	136.093	616.266	979.281	322.618	483.63	437.872	362.813	480.799	771.059	173.511
SSU:LDOC03006812.16207.18053	122.744	665.601	136.924	591.567	917.215	318.884	440.791	341.388	348.558	456.553	706.079	96.6983
SSU:LKHY01001624.8090.9953	122.727	624.726	140.855	581.445	997.534	317.52	467.575	426.564	341.18	447.053	740.646	171.365
SSU:LMBD01002752.15043.16896	122.72	633.571	143.302	634.184	977.226	335.386	494.742	442.98	360.747	473.355	786.787	177.567
SSU:LMBC01007098.26509.28360	122.695	638.859	137.92	628.507	1004.42	336.522	491.851	442.152	363.401	484.304	779.555	174.95
RF00004-ENSG00000273694.1	122.587	177.094	150.12	118.286	193.367	395.11	51.8691	55.1348	62.3103	136.051	176.246	0
RNU2-38P-ENSG00000222788.1	122.587	177.094	150.12	118.286	192.367	395.11	51.8691	55.1348	62.3103	136.051	176.246	0
SSU:LRUM01003601.20397.22249	122.427	633.03	141.165	588.054	966.044	334.905	443.319	332.676	354.678	459.206	654.645	100.239
SSU:LCYE01024775.15536.17384	122.34	608.734	125.605	509.009	880.551	299.98	378.067	325.289	331.208	450.466	669.952	86.1025
SSU:LJII01001839.30709.32557	122.171	619.337	133.729	576.662	937.786	323.354	433.121	326.213	354.235	467.215	652.598	96.197
tRNA-Arg-TCT-2-1	121.961	377.96	1928.52	1940.8	17978.5	6185.95	15621.8	65	244.917	674.042	369.183	621
SSU:LDNV01003097.17578.19438	121.77	636.724	133.919	625.573	968.556	324.218	483.371	432.467	357.451	476.682	743.397	173.349
tRNA-Arg-TCG-2-1	121.766	151.9	100.052	286.714	1101.52	3982.94	737.008	13.4083	190.186	349.923	587.772	59.4722
SSU:LRUM01010317.247.2099	121.728	622.812	132.066	623.658	970.89	316.78	487.986	435.964	361.136	476.586	763.467	173.669
SSU:LMBB01001295.76450.78297	121.678	614.555	133.76	620.519	982.444	327.898	484.945	436.516	360.641	475.065	770.452	172.966
SNORD3D-ENSG00000277947.1	121.637	462.84	184.749	559.181	941.102	1823.36	251.094	229.51	267.958	205.877	1287.44	120.291
SSU:LJII01002163.11924.13782	121.614	641.757	138.807	634.122	977.787	335.112	498.425	441.6	363.07	471.902	763.283	178.591
SSU:LKHX01001792.7101.8953	121.575	624.989	135.043	606.532	978.135	321.195	478.26	434.614	356.908	476.891	763.303	172.816
SSU:LDOC03010729.15132.16983	121.565	629.811	133.224	621.747	978.931	325.342	485.81	436.021	360.947	476.695	769.288	172.846
SSU:LMBD01006560.40544.42387	121.551	627.544	137.858	558.139	922.017	327.213	418.979	319.967	371.385	450.377	634.781	93.5869
SSU:AX205305.3.1861	121.503	632.371	139.665	648.019	1023.22	339.606	505.733	445.629	363.918	478.424	767.449	178.418
SSU:AX207387.3.1861	121.503	632.371	139.665	648.019	1023.22	339.606	505.733	445.629	363.918	478.424	767.449	178.418
SSU:DD284117.3.1861	121.503	632.371	139.665	648.019	1023.22	339.606	505.733	445.629	363.918	478.424	767.449	178.418
SSU:DI227078.3.1861	121.503	632.371	139.665	648.019	1023.22	339.606	505.733	445.629	363.918	478.424	767.449	178.418
SSU:DI392954.3.1861	121.503	632.371	139.665	648.019	1023.22	339.606	505.733	445.629	363.918	478.424	767.449	178.418
SSU:GN013629.3.1861	121.503	632.371	139.665	648.019	1023.22	339.606	505.733	445.629	363.918	478.424	767.449	178.418
SSU:HH794630.3.1861	121.503	632.371	139.665	648.019	1023.22	339.606	505.733	445.629	363.918	478.424	767.449	178.418
SSU:HV313870.3.1861	121.503	632.371	139.665	648.019	1023.22	339.606	505.733	445.629	363.918	478.424	767.449	178.418
SSU:HV511791.3.1861	121.503	632.371	139.665	648.019	1023.22	339.606	505.733	445.629	363.918	478.424	767.449	178.418
SSU:HV572263.3.1861	121.503	632.371	139.665	648.019	1023.22	339.606	505.733	445.629	363.918	478.424	767.449	178.418
SSU:HW581263.3.1861	121.503	632.371	139.665	648.019	1023.22	339.606	505.733	445.629	363.918	478.424	767.449	178.418
SSU:HZ351434.3.1861	121.503	632.371	139.665	648.019	1023.22	339.606	505.733	445.629	363.918	478.424	767.449	178.418
SSU:JA368045.3.1861	121.503	632.371	139.665	648.019	1023.22	339.606	505.733	445.629	363.918	478.424	767.449	178.418
SSU:JA835600.3.1861	121.503	632.371	139.665	648.019	1023.22	339.606	505.733	445.629	363.918	478.424	767.449	178.418
SSU:JB222320.3.1861	121.503	632.371	139.665	648.019	1023.22	339.606	505.733	445.629	363.918	478.424	767.449	178.418
SSU:JC106268.3.1861	121.503	632.371	139.665	648.019	1023.22	339.606	505.733	445.629	363.918	478.424	767.449	178.418
SSU:JC578611.3.1861	121.503	632.371	139.665	648.019	1023.22	339.606	505.733	445.629	363.918	478.424	767.449	178.418
SSU:LG041004.3.1861	121.503	632.371	139.665	648.019	1023.22	339.606	505.733	445.629	363.918	478.424	767.449	178.418
tRF-1_[8]_tRNA-His-GTG-1-7	121.5	291	91.5	947.75	657	166.2	175	204	52	288.5	489.5	65
SSU:LMBD01006508.26931.28781	121.432	643.326	135.75	623.715	1000.73	328.344	490.544	435.209	356.77	466.613	767.642	173.757
SSU:LCYE01019644.3868.5713	121.377	639.843	131.473	572.645	957.126	326.015	445.275	324.483	371.362	462.787	678.92	96.5123
tRNA-Phe-GAA-1-1	121.369	567.496	260.211	394.467	1008.8	1211.14	202.974	65.0599	141.269	266.592	142.266	33.873
tRNA-Phe-GAA-1-2	121.369	567.496	260.211	394.467	1008.8	1211.14	202.974	65.0599	141.269	266.592	142.266	33.873
tRNA-Phe-GAA-1-3	121.369	567.496	260.211	394.467	1008.8	1211.14	202.974	65.0599	141.269	266.592	142.266	33.873
tRNA-Phe-GAA-1-4	121.369	567.496	260.211	394.467	1008.8	1211.14	202.974	65.0599	141.269	266.592	142.266	33.873
tRNA-Phe-GAA-1-5	121.369	567.496	260.211	394.467	1008.8	1211.14	202.974	65.0599	141.269	266.592	142.266	33.873
tRNA-Phe-GAA-1-6	121.369	567.496	260.211	394.467	1008.8	1211.14	202.974	65.0599	141.269	266.592	142.266	33.873
RNU5E-10P-ENSG00000200376.1	121.271	161.8	153.772	74.7509	131.474	314.577	29.0107	21.9402	40.5563	86.8066	68.521	0
RNU5E-10P-ENSG00000285092.1	121.271	161.8	153.772	74.7509	131.474	314.577	29.0107	21.9402	40.5563	86.8066	68.521	0
SSU:JSAF02023230.17938.19788	121.252	633.007	133.806	622.875	974.683	321.578	488.946	433.404	360.239	473.407	748.002	172.734
SSU:LCYE01013416.10487.12345	121.214	632.293	139.676	634.513	972.242	334.34	497.366	444.361	360.464	471.234	763.47	178.491
SSU:LKHW01001463.13080.14938	121.214	632.293	139.676	634.513	972.242	334.34	497.366	444.361	360.464	471.234	763.47	178.491
SSU:LKHX01002311.16624.18482	121.214	632.293	139.676	634.513	972.242	334.34	497.366	444.361	360.464	471.234	763.47	178.491
SSU:LMBA01002102.120580.122438	121.214	632.293	139.676	634.513	972.242	334.34	497.366	444.361	360.464	471.234	763.47	178.491
SSU:LMBC01001784.40226.42084	121.214	632.293	139.676	634.513	972.242	334.34	497.366	444.361	360.464	471.234	763.47	178.491
SSU:LRIL01006350.11192.13050	121.214	632.293	139.676	634.513	972.242	334.34	497.366	444.361	360.464	471.234	763.47	178.491
SSU:LKHX01005198.9044.10899	121.155	618.856	141.719	628.121	1013.57	338.056	491.285	443.114	360.22	478.568	779.197	187.149
SSU:LDOC03003216.19684.21537	121.061	614.637	139.798	632.89	1014.26	333.582	495.003	442.672	360.247	469.633	772.402	177.572
SSU:LRIL01002635.10688.12534	121.045	625.543	138.602	624.155	993.06	322.054	489.152	438.954	360.866	470.339	769.218	175.57
SNORD3D-ENSG00000281000.1	121.037	461.34	182.849	558.181	937.802	1817.76	249.394	223.31	267.958	205.877	1281.74	118.791
tRF-1_tRNA-Thr-AGT-1-2	121	256.5	280	749.067	643	293.2	144	49	506	566	2242	94
SSU:LDOC03006823.8537.10396	120.972	610.889	139.428	610.199	959.795	318.733	482.157	440.109	356.726	461.845	741.594	175.236
SSU:LKHX01005119.20806.22657	120.786	616.915	134.038	557.91	924.359	322.303	422.424	324.471	351.943	465.676	649.306	95.5606
SSU:JSAF02034382.8034.9882	120.754	621.681	132.934	575.259	924.998	316.846	434.089	324.138	350.841	454.902	638.977	95.6944
tRNA-Gly-TCC-4-1	120.705	343.843	362.384	202.994	266.787	88.2778	352.894	154.898	75.5714	177.021	319.384	39.9921
SSU:LDOC03004759.18149.20013	120.57	617.156	138.027	577.394	961.766	311.631	465.206	426.398	370.627	471.549	746.587	170.023
SSU:LDOC03003612.19401.21184	120.534	625.926	136.379	619.947	950.23	320.461	484.907	440.407	356.296	466.194	776.517	176.547
SSU:LDOC03006814.14985.16838	120.518	630.505	134.53	573.518	934.153	318.38	431.898	323.547	349.581	454.838	644.153	95.2143
SSU:JSAF02027124.1966.3824	120.506	631.35	135.799	621.355	964.181	328.871	485.419	439.727	354.831	452.616	750.168	185.711
SSU:LMBD01005662.52133.53986	120.383	629.02	130.338	619.894	997.155	320.091	487.618	430.243	357.86	476.933	780.846	172.588
SSU:LBLQ01005460.33559.35413	120.36	639.591	137.443	618.759	952.113	330.42	482.833	464.378	360.201	458.341	748.425	176.007
SSU:LMBD01005061.19174.21027	120.335	623.611	135.118	578.405	938.962	323.922	433.784	325.61	353.041	462.241	649.82	96.1391
SSU:LBHZ02001383.19733.21573	120.326	912.827	150.747	552.876	857.632	320.063	413.521	325.88	359.646	462.666	636.467	95.9756
SSU:LBHZ02001383.51668.53508	120.326	912.827	150.747	552.876	857.632	320.063	413.521	325.88	359.646	462.666	636.467	95.9756
SSU:LMBD01006621.45083.46930	120.214	592.995	146.96	564.084	875.997	296.908	445.903	462.124	368.172	441.264	708.832	167.694
SSU:LAZQ01006706.17290.19136	120.201	590.796	131.982	566.034	929.776	318.06	425.54	325.458	352.019	463.015	647.27	95.2741
SSU:LBHZ02001545.22301.24167	120.195	601.69	131.468	546.718	891.877	301.589	424.991	350.085	383.144	443.104	639.559	109.65
SSU:LCYE01011535.16107.17952	119.901	599.137	130.825	577.601	926.195	302.214	455.233	420.994	372.297	462.033	741.57	168.583
SSU:LJII01001951.3564.5371	119.898	615.892	188.336	469.264	773.828	261.891	393.929	381.839	299.024	347.125	615.433	162.833
SSU:LMBD01006571.31250.33100	119.821	601.421	138.501	556.741	918.26	320.534	421.913	328.176	352.26	475.23	649.248	97.377
SSU:LCYE01024201.13034.14871	119.785	596.519	136.028	517.67	855.214	297.724	396.519	316.849	336.921	435.31	676.003	91.3051
SSU:LKHY01004835.24824.26669	119.745	616.889	132.93	556.672	912.646	321.709	422.216	322.398	350.553	463.936	642.618	94.3391
SSU:LMBC01000772.5735.7568	119.713	581.981	123.711	557.212	905.126	283.093	449.868	420.576	346.063	423.206	703.148	170.2
SSU:LMBC01000643.51743.53595	119.694	615.805	132.943	573.945	944.296	321.683	432.958	324.306	351.831	456.742	647.434	95.9389
SSU:LJII01001211.33351.35198	119.662	594.928	139.048	551.193	916.079	327.206	458.949	325.888	351.602	455.713	606.504	93.2844
SSU:LRIL01002639.8449.10283	119.502	571.874	122.315	476.516	803.101	264.219	370.349	299.044	319.123	448.797	610.931	85.7304
SSU:LDOC03005624.5023.6859	119.491	577.338	126.367	532.744	856.23	300.705	402.102	316.93	341.562	444.277	651.473	92.1556
SSU:LDOC03004760.8484.10326	119.487	610.559	136.141	622.947	1006.09	325.553	489.172	443.382	359.98	473.54	771.179	175.917
SSU:LKHY01002542.30442.32295	119.483	613.149	134.716	592.444	931.509	325.224	466.005	429.51	349.9	458.527	740.765	172.751
SSU:LKHY01001629.22687.24547	119.477	611.654	137.994	466.212	833.173	331.433	327.409	172.995	248.068	343.488	471.1	43.7385
SSU:LJII01000906.60634.62493	119.37	570.585	132.926	556.348	887.913	310.088	418.545	412.678	319.536	421.255	718.021	162.81
SSU:LCYE01007876.6206.8063	119.369	634.328	135.025	578.811	953.424	322.611	443.744	378.752	349.031	455.733	720.404	119.241
SSU:LCYE01011290.8624.10466	119.356	612.712	134.375	514.794	841.673	300.318	388.043	308.015	331.743	431.999	594.751	89.4259
SSU:LRUL01006373.6016.7873	119.334	626.49	133.01	619.279	944.585	324.277	485.805	435.803	355.228	464.883	750.689	174.316
SSU:LMBD01005974.33944.35802	118.892	645.451	137.741	619.201	958.084	328.04	488.172	438.047	355.537	456.052	756.589	177.295
SSU:JSAF02023943.1065.2924	118.7	669.932	147.311	527.201	910.552	297.476	451.232	422.618	337.863	487.513	717.354	175.344
SSU:LDOC03006821.9426.11301	118.675	627.435	148.577	561.166	909.894	308.405	442.589	421.496	350.332	425.488	715.032	165.495
SSU:LCYE01012861.4897.6746	118.571	606.699	131.935	540.879	899.271	318.593	408.177	320.631	348.553	458.488	639.944	93.421
SSU:LMBB01001313.8760.10618	118.492	635.986	138.61	619.593	952.538	327.268	487.113	440.808	352.931	455.384	756.776	177.195
SSU:LMBB01001373.42714.44559	118.407	599.412	132.237	587.243	922.419	301.502	464.544	437.758	357.589	467.199	752.665	173.143
SSU:LDOC03008467.6868.8725	118.403	588.046	131.256	569.669	922.519	311.204	450.718	419.1	338.961	446.054	740.914	183.383
SSU:LDOC03005886.43914.45751	118.331	615.526	132.085	587.582	950.202	304.76	459.75	429.59	343.105	447.625	722.626	178.514
SSU:LCYE01007883.7606.9426	118.068	614.142	136.048	532.987	875.633	302.305	401.617	321.217	328.952	431.815	594.258	104.817
SSU:LDOC03010497.20633.22476	118.052	637.084	144.312	609.482	1006.5	335.129	483.57	437.611	357.072	468.063	763.873	175.535
SSU:LDOC03006822.8548.10408	117.963	616.962	135.499	618.176	984.232	325.38	473.426	430.99	346.883	454.895	750.147	172.224
SSU:LCYE01017125.10798.12661	117.913	566.606	151.233	541.847	891.044	282.97	413.044	335.37	370.653	419.62	626.545	83.7186
SSU:LBHZ02002619.28.1884	117.859	602.663	138.676	555.901	907.782	318.132	441.026	340.508	345.048	457.561	684.054	104.297
SSU:LCYE01012378.4087.5932	117.753	644.353	138.623	494.903	774.967	272.266	391.828	309.858	323.973	400.727	559.751	89.3128
SSU:LCYE01001761.5739.7581	117.731	571.54	129.102	542.587	880.752	301.947	412.152	318.441	346.9	448.192	627.804	93.3559
SSU:LBHZ02001274.17512.19355	117.718	587.431	133.183	556.474	905.35	307.705	416.723	321.704	349.141	458.673	641.597	94.1057
SSU:LMBD01003571.16858.18708	117.714	618.342	135.185	614.037	949.125	319.931	486.167	441.298	354.38	462.827	752.076	176.768
SSU:LJII01001519.32216.34062	117.649	585.779	129.042	557.323	904.117	308.204	420.35	322.206	345.551	453.637	639.443	94.838
SSU:LDOC03004767.8.1801	117.554	585.722	129.209	590.701	923.994	305.653	465.745	429.548	352.134	466.536	748.588	171.455
SSU:LCYE01017028.3368.5204	117.492	586.877	132.807	554.72	903.497	300.59	422.751	326.376	348.236	470.136	639.231	98.1073
SSU:LBLQ01009140.818.2643	117.267	502.932	132.584	397.406	686.586	258.182	259.86	183.418	211.913	335.357	345.417	69.2536
SSU:LCYE01021061.4388.6226	117.061	550.247	125.668	547.048	913.839	298.288	447.57	420.943	367.623	441.255	716.79	169.022
SSU:LKHY01002560.5976.7834	116.876	627.842	135.782	598.954	926.922	318.589	474.935	436.708	348.818	438.651	747.427	174.762
SSU:LDOC03002942.30086.31942	116.279	618.108	135.293	502.017	846.986	328.746	335.991	217.949	269.439	388.952	508.515	64.7806
tRNA-Arg-TCG-5-1	116.216	410.4	61.0516	226.714	3018.27	1823.64	1146.21	13.4083	182.52	471.923	617.772	52.4722
SSU:LDOC03003221.13387.15249	116.173	564.697	129.914	420.07	793.854	300.174	283.608	152.151	230.99	304.963	395.874	38.4659
SSU:LBLP01006317.15680.17522	116.123	593.684	130.333	583.379	954.19	309.035	468.65	427.422	348.624	463.701	719.861	170.066
SSU:LMBD01002991.3262.5118	116	611.496	137.438	563.925	942.361	318.221	427.119	326.757	346.34	443.668	635.602	98.1924
SSU:LAZQ01005803.2920.4767	115.925	572.371	127.969	545.756	884.946	303.267	412.915	320.55	341.816	443.179	618.892	93.5274
SSU:LRIL01003788.9227.11067	115.833	591.669	126.317	593.368	932.128	300.67	469.835	431.014	352.317	463.226	751.152	170.771
tRNA-Ser-AGA-1-1	115.818	316.81	111.726	399.196	2162.9	466.035	236.409	90.7176	243.317	262.373	164.547	25.4633
tRNA-Ser-TGA-2-1	115.818	316.254	113.392	402.362	2184.24	466.368	236.965	90.7176	243.317	262.373	164.547	25.9633
SSU:LDOC03006824.8508.10376	115.796	555.977	134.005	507.53	795.189	289.954	397.971	404.901	342.247	397.238	742.96	179.588
SSU:LCYE01015828.5850.7681	115.793	579.885	126.385	508.517	851.226	294.116	393.193	313.696	349.339	442.445	616.878	90.5349
SSU:LJII01002541.145.1999	115.717	602.57	130.131	582.877	945.16	310.385	465.702	430.72	347.844	457.309	751.599	172.328
SSU:LKHY01001628.26324.28158	115.717	569.386	127.726	519.396	861.679	284.441	395.566	315.941	364.823	446.447	621.248	91.2391
SSU:LKHY01002541.156093.157857	115.423	590.577	130.234	565.723	875.108	296.245	424.513	324.03	345.496	442.347	639.923	98.0606
SSU:LRIL01003794.3194.5035	115.246	566.788	127.664	526.67	875.11	309.26	397.235	320.113	343.343	449.411	630.003	92.8797
SSU:LKHY01002559.17167.19021	115.156	607.171	129.534	545.323	849.887	305.641	413.162	319.371	342.459	431.476	599.581	93.88
SSU:LMBD01005087.15446.17272	115.052	576.189	137.69	533.717	871.172	305.001	396.205	316.129	339.459	442.004	648.743	94.0076
SSU:LMBC01000138.14810.16646	115.03	581.617	129.341	569.403	890.965	296.004	452.887	425.683	348.849	450.629	733.399	169.718
tRNA-Arg-TCG-4-1	115.016	143.12	55.0516	155.714	725.441	204.435	141.008	13.4083	165.186	349.923	587.772	25.4722
SSU:LMBC01007113.1052.2905	114.917	585.24	133.304	522.964	817.599	299.135	397.684	321.721	341.425	443.397	622.419	94.7198
SSU:LAZQ01009307.15145.16988	114.735	606.128	131.774	579.443	931.08	312.458	454.893	444.658	348.682	459.412	748.191	170.22
SSU:LCYE01019639.9398.11232	114.732	564.389	124.98	540.55	865.403	292.596	410.173	322.918	344.022	456.587	630.711	92.8906
tRNA-Cys-GCA-14-1	114.478	174.875	111.299	203.202	877.559	162.977	211.214	35.0577	189.574	269.372	973.579	29.6788
SSU:LCYE01013870.22841.24681	114.476	540.439	124.088	503.966	844.465	290.731	383.604	313.364	335.559	462.817	608.892	92.2938
SSU:LKHY01002556.22796.24658	114.403	590.504	138.298	547.732	925.446	301.809	439.954	433.771	335.533	432.146	709.227	183.946
SSU:LCYE01019935.21099.22940	114.207	590.463	130.124	586.925	929.056	298.685	463.919	430.324	354.753	454.458	729.569	171.733
SSU:JSAF02035375.212.2046	114.202	592.97	131.99	554.896	921.814	314.835	420.917	324.573	343.735	449.244	641.442	97.5571
SSU:JSAF02023977.8206.10040	114.117	551.653	125.094	538.836	889.426	299.697	408.173	313.762	336.275	438.099	622.434	92.3442
tRNA-Arg-ACG-1-1	114.109	329.74	281.702	683.284	2460.57	6473.75	1436.5	55.4451	98.2893	375.953	123.283	42.5641
tRNA-Arg-ACG-1-2	114.109	329.74	281.702	683.284	2460.57	6473.75	1436.5	55.4451	98.2893	375.953	123.283	42.5641
tRNA-Arg-ACG-1-3	114.109	329.74	281.702	683.284	2460.57	6473.75	1436.5	55.4451	98.2893	375.953	123.283	42.5641
SSU:LCYE01018203.10093.11919	113.804	534.121	121.017	519.811	854.187	280.217	395.357	313.7	336.585	439.644	613.762	91.0188
SSU:LDOC03004762.8387.10230	113.791	545.984	120.693	442.896	761.476	240.775	355.182	303.54	301.691	370.337	501.226	84.9211
tRNA-Ile-AAT-5-1	113.653	184.565	136.992	201.816	429.256	429.045	132.885	68.0389	81.6997	151.056	77.6931	15.3444
tRNA-Ile-AAT-5-2	113.653	184.565	136.992	201.816	429.256	429.045	132.885	68.0389	81.6997	151.056	77.6931	15.3444
tRNA-Ile-AAT-5-3	113.653	184.565	136.992	201.816	429.256	429.045	132.885	68.0389	81.6997	151.056	77.6931	15.3444
tRNA-Ile-AAT-5-4	113.653	184.565	136.992	201.816	429.256	429.045	132.885	68.0389	81.6997	151.056	77.6931	15.3444
tRNA-Ile-AAT-5-5	113.653	184.565	136.992	201.816	429.256	429.045	132.885	68.0389	81.6997	151.056	77.6931	15.3444
SSU:AC091632.4938.6802	113.195	597.218	128.97	601.73	980.768	309.796	480.775	433.177	347.693	446.803	745.351	172.385
tRNA-Ser-AGA-2-1	113.127	306.955	107.978	334.213	1343	365.133	194.121	90.7176	224.061	248.981	140.166	22.9633
tRNA-Ser-AGA-2-2	113.127	306.955	107.978	334.213	1343	365.133	194.121	90.7176	224.061	248.981	140.166	22.9633
tRNA-Ser-AGA-2-3	113.127	306.955	107.978	334.213	1343	365.133	194.121	90.7176	224.061	248.981	140.166	22.9633
tRNA-Ser-AGA-2-4	113.127	306.955	107.978	334.213	1343	365.133	194.121	90.7176	224.061	248.981	140.166	22.9633
tRNA-Ser-AGA-2-5	113.127	306.955	107.978	334.213	1343	365.133	194.121	90.7176	224.061	248.981	140.166	22.9633
tRNA-Ser-AGA-2-6	113.127	306.955	107.978	334.213	1343	365.133	194.121	90.7176	224.061	248.981	140.166	22.9633
tRNA-Ser-TGA-3-1	113.127	306.399	109.645	334.88	1362	365.466	199.677	90.7176	224.061	248.981	139.833	22.9633
tRNA-Ala-AGC-7-1	112.985	113.23	48.9036	143.116	272.529	35.7579	77.5548	116.173	347.318	872.327	275.615	25.619
tRNA-Arg-CCT-5-1	112.926	134.637	65.6775	178.984	366.304	28.9825	95.6179	85.0012	125.8	259.804	192.383	0
SSU:LCYE01012969.11793.13629	112.752	579.821	124.569	529.158	860.291	285.346	402.278	322.522	349.818	445.934	622.309	92.1124
tRF-1_tRNA-Val-CAC-1-2	112.667	87.2	177.833	697.544	410.424	31	232.333	0	222.077	454.5	9355	20
SSU:LDOC03007315.6053.7907	112.665	583.905	133.793	563.876	923.819	302.718	449.262	427.967	338.905	430.987	715.916	170.806
SSU:LAZQ01006864.14549.16384	112.533	582.992	124.278	578.634	910.249	301.207	458.848	428.835	347.603	455.034	745.279	169.42
SSU:LCYE01013424.14897.16734	112.426	549.773	115.44	498.221	772.426	288.424	382.367	312.59	327.431	417.47	580.877	89.0961
SSU:JSAF02022010.8586.10430	112.32	589.753	123.828	558.293	889.737	295.721	420.188	319.095	339.369	441.005	610.593	93.8644
RNU6-31P-ENSG00000207116.1	112.319	688.917	335.676	217.428	231.477	595.379	175.983	82.8198	144.339	294.263	512.118	13.2854
SSU:NBMU01000573.35421.37278	112.295	590.064	128.095	624.406	984.32	304.93	490.781	431.923	349.384	458.104	742.302	175.033
SSU:LCYE01023295.1.1374	112.257	537.405	129.764	442.269	734.864	285.202	328.713	283.099	350.703	430.866	591.351	105.424
SSU:LKHY01002558.9190.11041	112.233	608.519	138.146	568.796	855.39	304.219	454.661	420.925	334.936	444.524	700.444	179.94
SSU:JSAF02017773.7953.9768	112.006	568.586	121.519	561.022	892.03	287.94	441.797	418.144	330.529	428.743	716.834	166.876
SSU:LCYE01014437.1898.3718	111.884	571.868	128.446	468.587	834.953	293.175	364.21	384.213	319.797	440.143	583.452	86.658
SSU:LBHZ02002524.2142.4032	111.867	544.167	117.607	391.505	736.524	257.654	271.266	190.143	220.334	286.082	404.233	48.7536
SSU:LCYE01011309.15881.17719	111.865	569.69	128.894	573.306	910.23	288.497	451.283	424.507	344.201	453.567	742.737	168.308
SSU:LAZQ01021163.11735.13578	111.832	588.266	124.81	544.135	867.151	287.543	411.841	316.958	336.063	430.884	600.8	93.0093
SSU:JSAF02025339.836.2684	111.817	590.185	124.519	530.347	825.891	297.187	406.175	318.809	335.611	426.873	598.419	93.2136
SSU:LCYE01020114.8062.9895	111.799	571.683	125.695	580.419	915.993	291.155	464.458	429.993	346.801	453.636	743.858	172.39
SSU:LJII01002145.30379.32237	111.717	585.177	127.566	533.712	876.985	299.315	413.548	343.128	339.2	431.739	617.753	90.4593
SSU:LCYE01026083.10455.12286	111.707	551.446	124.345	538.171	871.928	286.68	420.861	372.926	341.611	448.981	701.846	118.421
SSU:LMBD01005354.21243.22970	111.634	580.758	130.077	518.933	841.05	306.853	389.663	304.85	336.25	428.042	596.399	85.2765
SSU:LDOC03007320.286.2155	111.616	557.454	126.344	519.549	873.659	291.468	397.671	330.698	338.658	426.573	615.278	100.099
SSU:LCYE01012604.16172.17999	111.603	503.952	114.635	465.8	757.35	264.073	361.21	305.01	323.714	410.22	585.28	85.9722
SSU:LJII01001077.4462.6316	111.579	598.328	126.928	561.954	937.761	297.781	447.808	416.462	332.135	434.986	727.744	166.911
SNORD88A-ENSG00000221241.1	111.405	212.902	132.7	2392.87	410.7	316.417	377.5	101.5	53	270.333	252	113
tRF-1_tRNA-Arg-ACG-1-2	111.333	114	76	124	204.167	162	11	0	0	0	0	0
SSU:LKHW01000641.895.2738	111.2	533.435	125.448	435.214	765.512	304.656	299.437	141.111	198.503	333.506	395.258	41.4626
SSU:LCYE01002356.8084.9910	111.108	570.187	121.417	526.196	851.296	286.968	401.892	316.02	338.431	440.949	619.417	91.6553
SSU:LBHZ02001047.766.2629	110.825	575.135	125.085	425.912	766.281	314.893	298.097	161.443	241.021	328.828	459.523	37.5174
SSU:LKHX01005117.37952.39807	110.808	536.739	124.09	569.792	869.001	299.29	421.572	412.462	353.829	414.463	680.087	168.622
SSU:LMBB01001638.40089.41933	110.334	567.622	123.569	567.176	876.07	279.978	448.806	425.361	341.799	445.1	767.639	189.336
SSU:LCYE01010375.11117.12935	110.04	502.74	125.239	439.058	761.319	276.939	363.493	384.532	307.364	410.07	627.952	84.873
SSU:LDOC03005315.26087.27958	110.001	547.282	124.738	463.663	844.287	296.44	330.233	199.046	250.91	325.27	391.542	56.6962
SSU:LRUL01008650.11957.13794	109.977	562.677	127.15	474.408	821.685	292.946	363.737	326.503	320.217	395.772	586.015	87.2407
SSU:LCYE01025081.9.1699	109.814	607.469	128.86	574.38	888.194	302.425	454.693	436.628	354.482	453.151	744.712	172.025
SSU:LMBD01002739.53.1597	109.611	612.35	128.209	564.711	877.889	288.744	456.46	420.453	324.607	466.123	736.042	174.585
SSU:NBMU01000904.53063.54901	109.221	527.205	114.797	540.711	846.791	268.421	435.972	414.49	336.347	444.302	716.9	166.856
SSU:LCYE01019158.13731.15561	109.021	512.107	107.012	463.924	741.602	247.72	355.303	293.845	306.22	400.083	560.916	83.0393
SSU:LCYE01020967.14793.16598	108.92	604.21	132.879	523.328	875.78	269.269	427.001	414.908	344.027	426.77	698.903	202.835
RF00001-ENSG00000278779.1	108.916	371.982	84.7208	198.332	390.75	163.297	126.308	80.4228	254.09	361.421	434.89	58.2016
SSU:LMBA01000272.55687.57525	108.905	562.003	121.727	565.555	898.163	296.298	438.68	410.678	331.633	418.93	714.224	166.09
SSU:LCYE01009170.6861.8696	108.668	548.07	123.492	505.96	784.374	276.443	388.884	316.121	336.23	432.836	597.964	92.8544
SSU:LCYE01000473.277.2109	108.589	544.065	118.078	520.102	839.067	275.711	393.601	314.788	329.914	424.158	593.988	94.1898
SSU:LCYE01012534.11519.13332	108.461	446.132	96.7955	410.745	687.282	206.932	319.927	282.285	290.126	368.308	524.782	80.2491
SSU:LCYE01009719.10278.12108	108.398	536.455	117.312	475.011	789.799	283.215	371.846	308.202	344.498	426.493	594.496	93.5326
SSU:LCYE01004630.3379.5214	108.177	568.483	118.468	522.065	851.878	285.131	422.268	416.209	334.873	432.585	712.407	165.856
SSU:LMBB01001479.28813.30647	107.989	538.482	120.553	479.4	775.925	279.087	351.84	273.43	280.283	408.463	500.836	69.358
SSU:LCYE01026064.1844.3670	107.953	554.71	111.619	488.744	765.111	233.502	397.885	412.411	304.404	383.497	641.794	170.217
SSU:LCYE01015036.9674.11523	107.116	538.566	116.13	463.542	764.059	273.679	358.434	302.494	329.893	400.762	567.572	86.1697
SSU:LBLQ01006482.18487.20332	107.088	428.59	105.15	327.623	574.805	257.59	210.117	145.656	172.072	291.33	317.905	54.0684
tRNA-Arg-ACG-2-1	106.833	256.59	159.119	301.717	901.845	1409.97	727.966	29.7784	67.706	192.953	95.9498	0
tRNA-Arg-ACG-2-2	106.833	256.59	159.119	301.717	901.845	1409.97	727.966	29.7784	67.706	192.953	95.9498	0
tRNA-Arg-ACG-2-3	106.833	256.59	159.119	301.717	901.845	1409.97	727.966	29.7784	67.706	192.953	95.9498	0
tRNA-Arg-ACG-2-4	106.833	256.59	159.119	301.717	901.845	1409.97	727.966	29.7784	67.706	192.953	95.9498	0
SSU:LCYE01001052.1026.2849	106.78	493.157	121.717	502.067	781.143	261.878	418.451	410.762	320.243	408.001	689.865	165.626
SSU:LCYE01015199.79.1908	106.561	542.323	122.826	477.953	813.011	275.235	370.373	313.11	334.647	427.379	604.923	91.7322
SSU:LMBD01005235.29537.31377	106.541	524.84	120.457	521.266	832.828	263.071	419.203	408.395	314.099	407.05	667.695	164.586
SSU:LJII01000984.65576.67436	106.509	565.267	119.102	500.067	835.124	276.733	390.323	328.326	321.755	407.531	591.425	105.983
SSU:LBLQ01005452.6.1643	106.181	592.229	120.522	571.553	879.748	268.966	454.37	423.754	349.268	438.954	718.78	165.859
SSU:LBLP01002051.3.1466	106.066	542.393	119.704	689.182	1094.92	318.959	531.23	408.033	321.023	425.412	769.829	167.408
SSU:LCYE01015023.11010.12843	105.936	561.157	120.617	551.796	888.547	278.697	437.747	444.5	362.739	450.29	884.792	213.136
SSU:LJII01000917.20461.22303	105.78	524.059	125.092	401.162	707.977	290.506	291.775	131.616	193.27	322.344	391.719	37.0947
SSU:LCYE01020499.10319.12145	105.659	532.399	116.971	470.609	768.319	274.808	380.283	302.071	317.261	412.309	573.287	86.6683
SSU:LMBC01000948.49.1859	105.499	528.091	123.014	500.907	810.284	281.763	379.618	316.556	331.654	439.915	611.699	91.7075
tRNA-leader_MT-TN	105.458	629.108	836.504	236.605	146	2186.58	146.049	385.045	107	494.5	456	34
SSU:LCYE01000368.4671.6503	105.425	472.396	112.576	333.453	630.604	231.589	227.21	123.065	212.936	254.586	313.94	29.5069
SSU:LDOC03003212.6556.8206	105.337	569.867	115.38	589.447	915.494	277.359	466.759	419.118	337.03	438.678	714.914	169.559
SSU:LJII01000906.18062.19955	105.262	527.738	121.597	332.441	612.353	258.6	241.193	228.116	224.801	279.1	438.666	37.4819
SSU:LCYE01002585.5247.7064	105.145	527.148	113.934	471.567	762.307	260.415	365.413	308.6	327.693	424.668	592.023	89.4202
SSU:LJII01001993.3684.5526	105.112	489.2	112.304	344.476	617.988	330.525	241.659	137.072	164.773	260.684	297.751	56.5862
tRNA-Ser-AGA-4-1	105.074	283.571	99.9175	401.533	935.562	180.48	123.727	82.9676	214.716	249.878	84.1305	20.2966
SSU:LDOC03007332.2.1490	104.862	554.861	119.477	561.938	866.36	277.729	446.413	423.705	329.416	427.808	724.326	171.642
SSU:LKHY01001881.2696.4527	104.399	538.331	110.188	544.952	838.933	264.424	434.095	414.517	323.92	416.708	697.691	163.617
SSU:LCYE01008400.2489.4313	104.327	555.456	119.647	478.885	774.641	266.054	412.19	429.962	340.258	397.542	669.094	165.129
SSU:LCYE01007231.20.1773	104.018	520.431	117.39	501.627	775.436	259.734	393.747	312.02	338.329	420.58	587.009	92.6266
SSU:LCYE01001996.11019.12823	104.006	502.829	109.872	470.57	732.493	237.418	352.163	298.369	314.272	400.519	566.376	85.3876
SSU:LCYE01020175.8333.10160	103.988	518.858	113.945	484.412	767.271	257.841	372.01	306.847	327.944	421.133	606.851	86.9497
SSU:LCYE01011209.8444.10275	103.814	520.232	113.178	461.386	755.909	251.985	357.169	300.903	320.066	417.956	579.739	86.1698
SSU:LCYE01025610.8145.9977	103.734	510.107	122.661	496.854	808.36	257.362	397.35	203.974	302.459	312.035	498.923	62.725
SNORD18C-ENSG00000199574.1	103.667	526.108	203.4	2931.32	2776.85	835.417	677	107	179	271	980	103
SSU:LCYE01016483.19863.21699	103.622	492.872	117.425	441.153	738.966	250.083	339.702	297.686	315.017	401.776	552.083	86.3679
SSU:LCYE01022243.5195.7023	103.33	541.119	115.523	477.191	796.247	268.168	363.724	308.866	356.454	404.243	574.022	86.2779
SSU:LCYE01005050.331.2155	103.171	516.48	112.515	437.169	730.802	260.968	340.599	299.885	313.974	396.31	555.075	90.5881
SSU:LCYE01000665.13354.15175	102.98	580.146	112.74	489.08	801.996	265.191	369.256	317.632	318.078	411.191	618.893	86.5838
SSU:LDOC03005293.5.1698	102.954	554.104	113.428	574.435	899.623	269.278	454.487	414.668	332.662	424.366	700.29	168.226
RNA5SP343-ENSG00000284736.1	102.865	277.794	71.7737	203.357	368.237	119.197	144.592	60.3681	207.457	355.412	345.896	58.7016
SSU:LCYE01011249.7580.9406	102.847	548.282	114.547	488.425	781.194	261.83	369.689	303.827	323.938	417.332	571.071	87.3528
SSU:JSAF02003852.21844.23678	102.829	483.917	112.762	444.818	751.412	271.557	322.996	230.065	277.539	371.421	484.99	67.2917
SSU:LJII01002003.19294.21096	102.703	573.055	110.041	326.793	812.245	266.846	265.599	170.461	166.306	265.467	338.218	46.1957
SSU:LBHZ02001881.17921.19756	102.152	492.757	112.551	357.469	661.207	274.484	249.709	141.409	225.981	282.148	353.059	39.6808
SSU:LCYE01001119.3180.4997	102.091	507.881	107.277	444.221	725.117	240.531	344.927	303.958	313.94	402.323	568.644	90.6247
SSU:LCYE01011794.6027.7853	102.057	529.841	109.148	484.867	763.419	262.085	370.312	326.664	310.759	389.868	550.42	87.2073
SSU:LCYE01024169.2995.4815	101.844	479.281	104.981	443.338	727.072	243.479	341.348	298.853	307.136	391.735	558.204	87.4785
SSU:LRIL01000077.1.1513	101.743	535.177	109.16	559.01	880.158	256.707	443.144	402.48	318.724	408.012	679.984	165.101
SSU:LCYE01001171.6646.8474	101.569	512.187	112.407	459.756	729.005	260.949	356.283	296.658	347.222	394.355	552.631	85.3323
SSU:LCYE01001183.3228.5029	101.396	500.908	121.543	422.655	671.004	245.378	356.085	393.169	303.578	356.575	693.744	155.386
SSU:LCYE01017806.33147.34969	100.984	498.339	108.756	461.74	734.278	259.587	355.082	304.543	313.662	405.46	557.89	86.591
SSU:LJII01001609.7239.9076	100.829	470.544	103.342	340.373	578.128	230.144	237.546	165.726	186.289	272.831	329.01	44.1687
SSU:LRIL01002632.8882.10688	100.67	576.443	119.686	419.701	764.044	233.008	334.612	294.042	299.099	347.843	526.377	75.4611
SSU:LCYE01002463.4272.6071	100.634	442.897	104.555	400.128	687.074	242.5	315.565	368.895	279.154	340.483	471.924	64.7508
SSU:LCYE01017340.2.1327	100.397	492.649	101.258	532.227	840.209	241.716	430.026	404.341	311.486	388.24	666.546	165.191
SNORD91B-(2)	100.333	114.434	76.5217	708.593	243.458	59.0392	194.417	90	94.1667	111.091	52	11
SNORD91B-ENSG00000275084.3	100.333	115.008	79.1884	708.76	243.458	65.0392	194.417	90	94.1667	111.091	52	11
SSU:LMBB01001373.1.1800	100.329	486.743	107.374	358.169	624.088	266.661	229.649	115.635	161.649	278.177	310.723	30.9241
SNORD16-ENSG00000199673.1	99.5	337.167	182.041	489.571	695	422	80	94	145	288	273	35
SSU:LBHZ02001545.4194.6096	99.2895	525.194	119.923	385.203	690.982	270.279	269.021	185.685	242.218	348.003	469.756	55.8387
tRNA-Cys-GCA-6-1	99.2596	125.869	192.94	139.726	571.892	414.458	172.282	69.1336	404.885	665.295	2092.29	38.5516
SSU:LMBB01000900.23036.24868	98.9938	494.704	113.827	469.892	729.933	259.301	348.438	303.841	310.205	390.442	553.963	93.9168
SSU:LJII01001084.76884.78356	98.9623	542.737	109.75	568.402	880.959	262.389	453.327	412.27	324.284	411.52	690.176	168.052
SSU:LKHY01002547.47465.49003	98.9382	539.274	116.503	533.212	817.484	271.933	431.083	419.486	322.649	408.589	686.032	169.412
SSU:LCYE01024738.169.1993	98.867	510.053	116.574	496.033	792.887	260.862	398.674	412.267	321.394	412.99	671.426	166.444
SNORA61-ENSG00000278274.1	98.8429	223.052	79.9762	234.933	93.7506	314.544	43.0667	41	139.2	243.733	158	31.3667
SSU:LKHW01001457.28772.30424	98.8161	554.966	125.706	440.729	759.519	271.444	348.232	295.154	320.381	359.145	515.527	85.5486
SSU:LBLP01007974.20618.22202	98.75	519.796	115.052	461.392	765.816	252.25	390.468	382.046	301.559	423.02	657.596	174.345
SSU:LCYE01018306.5144.6949	98.5871	371.185	88.8696	304.709	534.312	182.966	234.929	207.597	238.737	285.088	374.243	55.3429
SSU:LCYE01007778.2741.4568	98.566	483.761	108.924	461.574	754.432	255.805	358.05	301.041	317.944	406.896	570.214	86.6026
SSU:LBHZ02002071.5.1716	98.1883	596.252	119.917	495.599	804.933	268.58	364.085	334.809	309.622	435.887	546.858	105.866
SSU:LCYE01022262.10236.12056	98.1259	517.159	121.207	460.881	737.875	257.617	348.445	298.737	313.76	397.476	559.302	85.6827
RNU2-59P-ENSG00000222414.1	97.9284	987.173	153.036	117.851	202.585	822.856	59.6418	100.476	71.3498	197.455	271.929	0
SSU:LCYE01026118.5433.7239	97.5666	431.966	104.536	418.103	660.868	211.983	338.355	275.252	284.777	362.944	503.322	81.0489
SSU:LCYE01010303.5997.7816	97.5206	447.228	101.332	379.73	674.809	242.596	296.027	221.883	217.55	307.724	413.348	131.788
SNORA54-ENSG00000207008.1	97.5	176.833	34	92	65.5	91.8333	57.5	33	214.417	87.0833	54	19.5
SNORA54-ENSG00000273525.1	97.5	176.833	34	92	65.5	91.8333	57.5	33	214.417	87.0833	54	19.5
SSU:LCYE01026094.5667.7495	97.3626	477.678	112.266	302.017	570.084	237.176	210.371	132.708	188.47	267.529	359.411	59.2127
SSU:LDOC03010027.14993.16425	97.0107	526.511	114.776	535.849	841.854	244.183	432.534	407.694	315.009	398.08	669.016	165.381
SSU:LAZQ01007075.6783.8614	96.8892	472.995	106.311	353.136	624.481	247.291	257.379	174.906	213.243	296.808	346.689	50.2063
tRNA-Tyr-GTA-5-1	96.8058	266.569	109.534	119.741	461.967	190	83.315	49.694	194.507	543.315	316.384	27.4485
SSU:LJII01002539.33678.35501	96.7314	499.823	108.643	304.17	615.534	249.07	198.52	104.169	256.13	269.288	352.765	59.504
SSU:LCYE01016390.18574.20388	96.7289	471.316	108.055	428.423	685.66	235.593	337.242	281.584	332.095	418.564	539.308	81.0826
tRNA-Tyr-GTA-5-3	96.6629	266.14	111.105	119.17	475.782	187	83.4816	49.694	194.507	549.315	308.956	22.3057
tRNA-Tyr-GTA-5-4	96.6629	266.14	109.605	124.236	459.948	187.5	83.315	49.694	194.507	543.315	308.956	22.3057
SSU:LBLQ01006448.1.1557	96.5475	565.298	109.861	519.164	819.531	250.304	421.094	407.501	315.519	399.893	674.789	166.57
tRNA-Tyr-GTA-5-2	96.5091	265.986	108.772	119.036	454.743	189.4	83.315	49.694	194.507	543.315	308.956	22.3057
tRNA-Tyr-GTA-5-5	96.5091	267.986	109.772	125.036	474.743	210.067	83.315	49.694	194.507	543.315	308.956	22.3057
SSU:LCYE01014339.3525.5335	96.2738	460.786	104.661	422.692	716.538	243.697	333.168	293.483	303.464	386.14	552.184	84.3219
SSU:LJII01001643.20803.22629	96.0905	493.299	104.194	473.768	742.301	240.725	383.521	397.997	319.499	391.743	642.373	159.997
SSU:LRIL01002638.9887.11695	96.0601	538.02	110.185	455.992	754.016	253.737	352.297	293.293	305.23	405.023	554.968	84.5524
SSU:LCYE01018358.274.2090	95.9831	486.399	114.702	428.557	695.837	232.78	327.792	289.276	298.679	369.937	529.74	81.7248
SSU:LCYE01011669.7100.8910	95.8641	467.113	105.738	416.842	701.777	242.781	326.409	294.825	303.328	386.802	551.122	83.0949
SNORA75-ENSG00000206885.1	95.5833	451.5	92.1845	134.833	366	472.853	103.118	36	140.738	99	174.45	16
RN7SK-ENSG00000283293.1	95.4883	313.299	150.923	344.629	544.593	795.161	338.439	103.849	125.066	329.941	343.502	34.4857
SSU:JSAF02007242.19171.20977	95.2844	520.314	107.578	431.605	726.398	240.506	334.323	310.907	302.046	386.241	542.107	82.6515
SNORD72-ENSG00000212296.1	95.1667	214	213.833	607.9	787	282	402.2	277.7	134	463	1146	65
SSU:LDOC03010274.3042.4759	94.8485	521.632	108.051	503.545	781.061	238.871	405.949	423.475	310.263	386.839	648.442	173.313
SSU:LCYE01003309.11868.13686	94.8286	473.029	113.075	419.121	687.599	240.231	325.05	291.988	301.326	386.27	528.784	81.8857
SSU:LCYE01007724.1941.3770	94.691	512.707	106.811	431.671	706.919	243.918	340.241	292.524	304.672	381.332	520.562	84.1901
SSU:LCYE01013649.14647.16443	94.5915	490.016	106.167	397.075	682.154	224.567	305.122	278.602	294.035	373.751	514.994	82.4423
SSU:LRIL01003795.2100.3914	94.143	490.061	107.428	438.353	682.206	233.219	338.27	280.345	301.27	358.199	485.443	105.395
SSU:LJII01001811.32872.34195	94.1342	508.184	113.8	463.957	688.269	213.161	380.811	379.508	284.713	339.93	592.461	165.449
tRNA-Gln-CTG-3-1	94.0993	388.712	117.417	161.857	846.982	198.818	123.693	99.167	186.739	377.754	212.885	34.9373
tRNA-Gln-CTG-3-2	94.0993	388.712	117.417	161.857	846.982	198.818	123.693	99.167	186.739	377.754	212.885	34.9373
SSU:LKHY01001299.1.1515	93.8457	515.093	104.791	463.899	711.981	246.563	359.033	296.352	300.3	365.703	513.25	82.4386
SNORA13-ENSG00000238363.1	93.6667	195.833	116	235.154	228.667	682.333	112	80	147.5	192	236.2	47
tRNA-Ala-AGC-5-1	93.6358	83.3458	44.7371	81.2604	812.537	25.8901	58.8111	97.8396	325.415	868.355	224.49	25.119
SSU:LCYE01020883.8784.10592	93.6107	473.898	106.652	418.024	695.215	226.844	336.107	305.872	299.991	380.785	541.243	86.1525
SSU:LCYE01005106.11723.13546	93.3095	489.906	105.466	431.129	705.036	230.092	340.258	290.555	304.222	362.703	511.147	81.4704
SSU:LCYE01001810.28581.30389	93.2577	439.901	98.1959	418.507	694.229	214.081	324.569	282.62	296.125	358.104	520.893	81.5287
SSU:NBMU01000772.132033.133358	93.2223	506.481	103.748	542.58	840.503	245.732	436.187	406.937	314.347	393.979	673.117	165.991
SSU:LCYE01003800.4105.5917	93.0558	467.616	106.815	429.207	703.548	238.331	338.002	297.416	303.39	374.748	526.076	91.5382
SSU:LCYE01019016.28043.29860	93.0209	488.204	107.077	409.68	675.579	236.191	317.481	284.396	295.282	367.307	517.163	80.971
tRF-1_[2]_tRNA-Arg-CCG-1-2	93	60	99.5	681.7	628.5	72	222.5	227	186.5	763.5	526.5	22
SSU:LBHZ02002131.41392.42718	92.8988	503.462	104.421	542.172	841.083	244.387	435.509	406.499	313.944	393.329	672.353	165.745
SSU:LCYE01011626.10449.12227	92.7607	323.666	76.2195	266.472	470.88	163.045	195.892	184.023	224.386	248.682	328.492	49.7682
SSU:LKHY01003492.8758.10593	92.305	419.865	102.755	304.848	535.387	222.13	217.092	105.514	156.564	245.541	282.353	27.4929
SSU:LCYE01008588.6327.8139	92.049	439.863	102.244	420.239	670.936	229.128	327.107	292.462	304.202	381.864	546.435	83.3336
SSU:LMBD01002742.97.1557	91.9324	467.247	95.2667	454.604	688.647	228.957	347.165	284.517	295.867	367.342	522.115	83.4229
SSU:LCYE01018910.33566.35357	91.7256	434.99	99.9171	390.343	667.905	233.35	302.645	345.517	288.706	355.103	553.612	76.7673
SSU:LCYE01025140.34143.35979	91.6985	474.939	109.473	323.019	573.4	240.921	225.493	158.896	183.962	233.132	306.273	61.01
SSU:LKHW01001464.416.2288	91.6152	474.024	110.871	407.124	699.159	238.952	322.19	286.048	286.643	353.057	506.609	80.7337
SSU:LDOC03002984.18734.20254	91.5534	562.917	102.289	464.878	746.734	222.269	343.685	214.959	222.124	293.153	411.565	67.8069
tRNA-Ala-AGC-1-1	91.1237	78.4797	45.2485	120.439	1964.94	97.428	90.6128	115.105	283.731	567.806	611.34	27.0536
SSU:LKHW01000679.1026.2831	91.0475	470.006	112.705	424.324	635.959	228.111	346.529	430.77	291.304	350.883	586.232	159.165
SSU:LCYE01001767.9783.11602	91.0239	452.344	96.3718	395.626	641.367	217.002	313.166	285.052	294.007	361.738	516.023	80.8288
RF00002-ENSG00000283568.1	91.0097	178.114	80.6726	172.402	340.104	398.816	126.608	120.169	294.789	470.499	436.586	19.0807
SSU:LDOC03003604.1.1460	90.8143	502.357	99.4808	531.114	813.828	235.871	427.409	396.694	308.111	392.347	657.817	162.475
SSU:LCYE01014367.5856.7677	90.7714	437.956	101.158	388.183	649.231	225.019	309.734	278.424	284.639	352.51	497.827	77.4324
SNORA44-ENSG00000273544.1	90.6089	184.808	85.6611	549.733	107.2	325.518	174.333	75.5	122.651	254.433	112.25	41.5
SSU:LDOC03002987.14067.15394	90.5328	538.031	106.694	499.914	789.967	237.111	398.465	319.151	305.752	391.042	584.953	95.5628
SSU:LAZQ01009337.8131.9955	90.35	443.66	108.278	330.184	536.103	207.338	239.447	163.924	190.647	271.731	315.106	46.6739
SSU:LCYE01001986.3.1696	90.2268	456.527	93.3114	442.632	717.982	222.259	352.963	299.419	298.932	387.306	557.668	90.6994
tRNA-Trp-CCA-1-1	90.0741	245.355	464.29	312.047	2171.11	2176.31	661.336	151.593	488.641	678.566	433.668	29.781
SSU:LAZQ01008326.1690.3503	89.9775	476.348	104.973	437.808	717.743	240.424	367.171	395.246	301.77	374.763	628.377	160.877
SSU:LCYE01010363.8790.10582	89.6169	365.651	87.8178	250.356	450.109	200.704	178.159	86.6003	169.547	239.31	269.217	23.3631
SNORA58-ENSG00000249020.1	89	137.516	49	131.667	213.5	206.291	71.1159	83	231.516	279	515	0
SSU:LCYE01004526.4863.6683	88.5653	429.212	100.569	392.586	746.305	206.531	299.777	349.645	293.218	339.285	486.607	86.6032
tRNA-Gln-CTG-4-1	88.4326	381.246	116.251	154.957	578.189	191.151	107.527	99.167	185.628	371.554	185.051	33.7707
tRNA-Gln-CTG-4-2	88.4326	381.246	116.251	154.957	578.189	191.151	107.527	99.167	185.628	371.554	185.051	33.7707
SSU:LJII01002710.21852.23656	88.2621	482.575	110.027	412.171	652.572	224.367	309.965	288.928	288.657	347.337	521.96	79.3967
SSU:LJII01002824.3490.5328	88.2544	407.429	94.7723	254.229	481.517	209.026	178.454	79.0207	134.129	214.51	251.46	23.3596
tRNA-Ser-AGA-3-1	88.194	233.771	70.0384	214.276	999.322	78.8011	140.66	88.9176	210.826	219.629	92.6472	20.4633
SSU:LBLP01000848.1.1313	87.8821	479.192	103.435	475.892	747.124	238.171	390.64	407.907	294.943	363.846	642.833	165.884
tRNA-Val-TAC-3-1	87.7274	388.429	341.581	244.264	1569.85	180.389	433.275	125.593	47.8524	362.583	104.517	82.9014
SSU:JSAF02036148.18353.19669	87.3485	470.879	95.9338	465.793	734.261	219.859	361.736	288.444	298.146	363.788	531.906	84.5306
SSU:LRIL01003790.8806.10608	86.9813	496.162	106.439	462.241	733.773	227.816	370.378	389.724	343.822	379.294	651.999	158.273
SSU:AC010554.11239.12518	86.9072	498.182	110.104	549.888	816.584	236.291	450.746	371.991	266.566	436.287	670.485	152.754
SSU:LCYE01001188.2962.4766	86.8608	450.084	96.6483	377.886	606.485	210.266	297.456	285.574	296.004	366.523	512.964	79.5231
SSU:JSAF02001154.12.1330	86.6577	473.938	95.9825	467.075	741.599	225.021	363.169	282.435	293.537	364.012	526.495	84.4451
SSU:LCYE01006038.1439.3243	86.2272	569.642	155.461	286.812	497.326	216.29	209.788	148.483	167.903	268.111	283.786	53.547
SNORA8-ENSG00000207304.1	86.2262	207.833	81.1429	308.333	239.091	624.516	127	153	124	288	358	51.5
SSU:LCYE01005435.17531.18845	86.034	416.576	87.9293	363.288	691.803	195.69	278.885	190.087	167.267	255.124	388.05	67.9511
SSU:LZYJ01002326.19597.21099	85.6778	477.538	93.862	460.782	729.602	218.481	357.438	279.865	295.166	363.635	522.209	89.4877
SSU:LCYE01006520.6627.8417	85.4677	410.581	96.3823	365.732	644.808	208.088	297.029	279.337	279.895	374.928	492.495	81.2702
tRF-1_MT-TL1	85.4	224.25	84.5	616	690.25	155.5	1142.77	791	295	404.333	368	278
tRNA-Cys-GCA-1-1	85.2622	103.597	186.187	135.661	461.244	849.495	165.26	87.6329	264.543	374.627	2131.16	13.7242
SSU:LDOC03003976.1.1418	84.6221	469.757	106.525	413.196	630.36	240.881	336.063	330.132	301.992	349.678	505.978	102.126
SSU:LCYE01013673.13867.15661	84.5613	443.95	96.8813	387.233	679.262	215.207	309.372	289.011	284.762	362.25	504.617	78.0411
SSU:AC207586.19448.20862	84.5333	466.816	94.8517	508.7	780.097	227.436	414.271	391.936	298.21	370.805	644.108	161.671
SNORA10-ENSG00000206811.1	84.5	197.833	76	268.333	256.333	579.413	43	69	203.333	68.5	189.667	0
SSU:JSAF02031078.7518.9085	84.2108	446.34	97.439	392.413	654.957	183.642	361.966	270.807	252.11	331.83	550.402	110.61
SSU:LBHZ02003057.1.1269	83.7752	381.738	87.4535	398.954	616.788	188.848	340.899	393.139	262.914	316.106	617.649	152.941
tRNA-leader_[6]_tRNA-His-GTG-1-7	83.6667	72.2833	68.5	136.367	183.721	24.1667	50	0	30	88.2	57.2	0
SSU:JSAF02031055.14514.16302	83.3841	423.495	91.0277	316.776	585.725	196.072	232.93	140.454	165.726	252.882	321.417	39.9665
SSU:LZYJ01004302.28072.29421	83.2195	469.524	93.4494	418.56	651.205	218.943	328.603	285.751	285.385	344.916	509.652	84.419
tRF-1_[2]_tRNA-Arg-ACG-1-2	83	47	48	149.667	471	23.5	83	39	29	34	72	0
SSU:LCYE01006467.38.1839	82.527	406.444	106.681	329.714	618.907	218.122	294.841	143.591	176.894	290.263	440.706	59.4131
SSU:LZYJ01002326.18754.20096	82.3274	455.146	92.322	497.795	765.259	218.676	406.421	390.028	295.43	365.707	633.708	160.523
tRNA-His-GTG-1-1	81.6414	256.162	271.343	238.57	2594.48	837.719	227.563	55.8132	157.87	283.453	237.533	15.7556
tRNA-His-GTG-1-2	81.6414	256.162	271.343	238.57	2594.48	837.719	227.563	55.8132	157.87	283.453	237.533	15.7556
tRNA-His-GTG-1-3	81.6414	256.162	271.343	238.57	2594.48	837.719	227.563	55.8132	157.87	283.453	237.533	15.7556
tRNA-His-GTG-1-4	81.6414	256.162	271.343	238.57	2594.48	837.719	227.563	55.8132	157.87	283.453	237.533	15.7556
tRNA-His-GTG-1-5	81.6414	256.162	271.343	238.57	2594.48	837.719	227.563	55.8132	157.87	283.453	237.533	15.7556
tRNA-His-GTG-1-6	81.6414	256.162	271.343	238.57	2594.48	837.719	227.563	55.8132	157.87	283.453	237.533	15.7556
tRNA-His-GTG-1-7	81.6414	256.162	271.343	238.57	2594.48	837.719	227.563	55.8132	157.87	283.453	237.533	15.7556
tRNA-His-GTG-1-8	81.6414	256.162	271.343	238.57	2594.48	837.719	227.563	55.8132	157.87	283.453	237.533	15.7556
tRNA-His-GTG-1-9	81.6414	256.162	271.343	238.57	2594.48	837.719	227.563	55.8132	157.87	283.453	237.533	15.7556
SSU:LCYE01025621.5128.6902	81.6358	410.554	93.5508	348.453	575.557	187.632	272.412	273.629	267.225	319.285	457.794	74.9373
RNA5SP85-ENSG00000202248.1	81.45	220.399	46.1107	103.62	257.842	88.3695	66.5339	30.1686	118.506	212.458	225.091	47.4496
tRF-1_MT-TM	81.3333	204.952	88	1526.83	840.343	186.2	1613	2822	1292	652.25	2505	136
SSU:LDOC03002985.17183.18465	81.1271	457.212	100.165	462.471	715.452	199.409	385.711	388.402	311.756	348.646	612.96	157.118
SSU:ADDF02229097.157.2011	81.0243	413.072	99.3026	411.263	657.584	224.676	328.634	315.598	286.803	349.604	541.24	96.5813
SNORA28-ENSG00000272533.1	81	210.833	121.667	291.667	246.667	641.333	93.6667	231	83	98	119	39
SSU:LCYE01004482.5289.6738	80.7899	410.117	88.3519	409.371	669.431	197.189	324.14	272.535	277.215	331.37	487.432	83.153
SSU:LCYE01003286.9878.11655	80.752	380.426	77.9584	327.804	528.786	167.017	265.174	351.022	270.292	313.137	437.065	74.3079
SSU:LCYE01026099.6613.8405	80.5935	430.032	104.078	357.612	639.012	224.072	294.14	323.7	281.547	345.16	500.916	100.263
SCARNA12-ENSG00000238795.1	80.5812	203.595	45.5	174.55	202.586	84.5	101	72	102	159.9	121.154	0
SSU:LCYE01015609.16026.17820	80.1732	391.606	82.7222	328.632	522.754	174.698	276.584	265.794	253.077	295.8	485.478	78.8979
SSU:LBLQ01006461.16977.18241	80.0545	435.492	97.6851	410.606	656.414	221.532	322.8	291.758	279.109	340.652	510.248	87.1059
tRNA-Ile-AAT-4-1	79.8423	91.8711	86.8997	101.496	363.65	111.55	53.0672	41.7611	54.2275	92.7431	55.0264	0
SSU:JSAF02007699.3169.4976	79.757	451.135	100.454	363.713	524.789	189.286	283.615	257.567	248.917	301.714	482.991	76.5694
SSU:LKHY01002550.32437.33664	79.2421	387.226	96.8049	342.763	567.868	204.307	261.227	213.226	223.561	319.904	392.113	63.4198
tRNA-Asn-GTT-2-1	79.0508	216.182	107.379	257.673	524.157	613.277	258.969	38.2098	92.8566	237.342	177.337	15.5611
tRNA-Asn-GTT-2-2	79.0508	216.182	107.379	257.673	524.157	613.277	258.969	38.2098	92.8566	237.342	177.337	15.5611
tRNA-Asn-GTT-2-3	79.0508	216.182	107.379	257.673	524.157	613.277	258.969	38.2098	92.8566	237.342	177.337	15.5611
tRNA-Asn-GTT-2-4	79.0508	216.182	107.379	257.673	524.157	613.277	258.969	38.2098	92.8566	237.342	177.337	15.5611
tRNA-Asn-GTT-2-5	79.0508	216.182	107.379	257.673	524.157	613.277	258.969	38.2098	92.8566	237.342	177.337	15.5611
tRNA-Asn-GTT-2-6	79.0508	216.182	107.379	257.673	524.157	613.277	258.969	38.2098	92.8566	237.342	177.337	15.5611
RF00494-ENSG00000201592.1	79	162.333	227.048	271.25	814.782	74.4048	242.333	25.6667	60.6667	464	566	0
RF00494-ENSG00000275146.1	79	162.833	227.048	263.75	815.282	74.4048	246.833	25.6667	60.6667	464	566	0
SNORA5C-ENSG00000201772.1	79	239.4	26	82	84	322	29	0	0	104.229	64	0
SSU:LCYE01025588.9768.11576	78.9139	344.176	78.8147	217.743	404.631	184.926	154.151	83.0949	132.296	197.06	211.231	19.042
SSU:JSAF02040148.258.2018	78.7269	386.262	85.4318	343.462	562.307	191.102	271.714	277.764	278.565	327.817	475.634	83.45
SNORA53-ENSG00000212443.1	78.5769	230.55	88	272	543.429	828	155	61	280	711	606	57
SSU:LKHY01000807.1.1344	78.1747	294.751	69.8756	199.483	365.338	140.266	143.331	127.71	128.574	153.907	172.029	38.4455
SNORA63C-ENSG00000201448.1	78.1667	44	48	58.625	24.5	29.6667	16.5	0	140.833	133.143	0	0
SSU:JSAF02014914.1217.2990	78.1488	351.807	79.0012	268.59	480.224	198.409	183.547	73.5992	121.455	205.135	223.521	22.1015
SSU:LJII01000530.110665.112439	78.09	343.856	80.8323	223.999	454.313	201.172	158.172	90.5248	118.101	199.035	245.199	21.4273
SSU:LCYE01006398.6799.8583	77.7691	308.435	98.8228	176.905	340.13	164.801	119.511	63.936	111.554	222.215	273.707	15.4755
SSU:LJII01003150.13811.15600	77.7091	354.538	84.7152	311.698	514.573	163.849	252.525	290.13	257.245	289.188	455.027	71.3314
tRNA-Phe-GAA-2-1	77.5081	132.235	158.009	182.872	920.558	225.066	76.8789	28.0599	89.2694	97.5925	139.433	13.5397
SSU:LCYE01024929.7284.9060	76.96	319.611	74.9538	301.267	474.065	169.485	251.669	206.351	213.55	282.037	361.962	54.7084
RNVU1-1-ENSG00000207340.1	76.7627	147.499	84.31	105.949	636.918	365.542	85.9522	26.2903	104.686	233.656	178.409	0
tRNA-Ile-TAT-1-1	76.5637	67.567	213.925	82.8575	168.455	262.067	88.0545	41.1429	49.5818	63.5682	0	0
SNORD116-25-ENSG00000252326.1	76.3674	76.674	19.5321	167.402	28.7869	189.652	205.818	0	87.264	104.702	85.0222	0
SSU:LRIL01002640.6594.8397	76.3651	328.822	77.3975	287.092	490.161	151.538	203.205	178.925	206.163	246.403	383.68	48.8708
tRNA-Ser-GCT-1-1	76.0297	211.545	145.793	301.068	1188.91	215.009	618.719	100.875	131.229	227.085	114.25	47.5
SNORD116-6-ENSG00000207442.1	75.9	64.6665	12.667	106.264	10.8492	100.135	144.82	26.3616	40.2164	119.219	44.4227	0
SSU:LCYE01011717.6998.8790	75.8362	358.757	100.289	338.505	555.152	166.628	263.828	253.638	287.368	300.89	425.473	70.9511
SSU:LBLQ01005451.30.1498	75.799	369.028	75.0712	389.435	607.976	179.198	302.421	257.646	264.321	333.058	458.473	109.567
tRF-1_MT-TN	75.75	176.833	115	142.5	363.054	41.5833	156.333	47	94.5	277.833	180.5	0
SSU:LCYE01003785.7285.9081	75.5801	467.887	82.7086	331.368	579.223	192.628	270.016	260.432	251.734	308.275	429.291	73.0771
SSU:LBHZ02002472.1.1271	75.4956	421.071	91.1149	425.561	650.955	208.582	388.227	403.518	274.012	327.893	614.025	160.933
SNORD111-ENSG00000221066.1	75.2	244	112.108	774.375	286.167	292.778	1048.28	39	152.5	94	439	0
RF00003-ENSG00000273757.1	74.9527	140.724	74.0727	121.602	268.128	384.977	86.3488	19.1682	103.106	209.353	191.93	12.1016
RF00003-ENSG00000278099.1	74.9527	140.724	74.0727	121.602	268.128	384.977	86.3488	19.1682	103.106	209.353	191.93	12.1016
SSU:LCYE01026165.485.2275	74.2499	332.881	80.1457	236.902	445.647	178.803	150.398	80.3627	121.452	207.315	224.392	23.2631
SSU:LCYE01017170.5162.6944	74.0962	379.477	90.8482	325.685	538.387	171.311	292.671	353.765	239.38	263.981	516.689	143.054
tRNA-Asn-GTT-1-1	73.716	218.583	117.044	385.07	417.123	419.707	289.8	0	50.4144	216.489	219.478	11.2111
SSU:LCYE01016326.13007.14794	73.6272	291.535	74.4551	204.367	398.564	164.404	143.51	174.943	122.327	196.632	253.75	21.1248
tRNA-Arg-TCG-6-1	72.8895	99.9037	40.8622	82.8429	265.579	76.4567	40.006	0	131.079	267.683	407.784	0
SSU:AF159295.18.1357	72.6651	410.124	81.1772	464.604	694.754	188.133	381.839	383.378	281.341	341.835	611.267	157.689
SSU:DD140041.18.1357	72.6651	410.124	81.1772	464.604	694.754	188.133	381.839	383.378	281.341	341.835	611.267	157.689
SSU:FU295248.18.1357	72.6651	410.124	81.1772	464.604	694.754	188.133	381.839	383.378	281.341	341.835	611.267	157.689
SSU:LAZQ01006243.1.1513	72.0384	372.635	81.2556	361.582	586.39	170.59	286.787	263.277	282.167	318.076	460.423	74.6511
tRNA-Gly-CCC-3-1	71.2573	475.645	409.787	295.396	2275.39	315.081	475.248	0	53.9451	98.734	135.144	18
tRNA-Lys-CTT-5-1	71.1538	141.457	273.867	132.641	974.943	140.097	639.286	0	21.9032	90.3627	21.3947	0
SSU:LCYE01001997.1641.3430	70.9942	309.083	89.3711	240.968	424.869	172.521	160.783	154.095	148.846	221.392	239.091	42.3794
tRNA-Ile-AAT-2-1	70.7351	70.766	50.6413	79.2294	341.281	54.0755	43.9521	71.2611	55.9609	94.2006	43.8431	0
SSU:LCYE01019653.1.1321	70.5286	339.562	78.522	228.082	430.803	184.079	165.324	93.0551	123.432	204.518	237.757	25.2612
tRNA-Leu-AAG-3-1	70.5196	169.057	119.692	407.481	1631.78	154.771	162.195	61.7867	101.481	137.121	115.467	24.7743
SSU:LCYE01020106.32193.33956	70.4109	334.73	81.8762	304.836	497.347	145.693	262.357	276.438	270.943	311.316	375.351	70.5667
SSU:LMBD01005058.28472.30245	70.3673	399.144	76.6274	273.79	461.465	158.595	201.688	351.403	450.056	233.303	502.225	165.1
SSU:LMBD01006520.5.1267	69.7623	353.912	79.6651	245.045	436.365	194.024	167.59	88.3662	116.948	198.65	241.611	28.0822
RNU1-11P-ENSG00000206702.1	69.6081	256.865	68.6288	91.0378	541.003	348.952	71.7865	12.6905	74.3043	173.158	139.106	0
SNORD9-ENSG00000199436.1	69.597	164.381	45	98.2	49.24	130	37	0	65.0909	48	0	0
SNORA24-ENSG00000275994.1	69.3333	92.4333	30.0333	779.617	305.11	291.614	130.883	363	190.56	280.274	771.659	108.367
SSU:LCYE01001868.10880.12652	69.1598	321.082	91.3141	271.779	498.245	167.965	202.545	178.2	231.924	245.825	320.46	69.2637
tRF-1_[7]_tRNA-Asp-GTC-2-6	69	20.5	135	94	917.667	216	222	0	0	0	353	27
SNORD67-ENSG00000212135.1	68.5	185.833	33	271.033	145.5	373.444	125	80	74	138	109	0
SNORA46-ENSG00000207493.1	68.3333	306.31	39.5	140.833	97	251.168	50.1667	66	94.7222	126	370	0
tRNA-Ile-AAT-1-1	68.2976	149.962	108.976	163.671	332.567	401.066	119.211	60.2889	50.2972	100.381	65.2903	0
SSU:LCYE01005987.8006.9792	67.9021	317.11	74.3102	279.212	451.735	146.909	216.684	201.586	212.517	264.083	340.21	52.2211
SSU:LCYE01014431.27.1791	67.4789	315.7	79.4313	275.321	480.394	165.225	223.318	196.43	207.701	250.781	341.911	51.5634
SSU:LIQK02020175.17403.19160	67.1363	284.494	74.3374	193.109	368.218	162.669	143.99	123.392	145.607	214.271	274.287	28.9221
RNU6-36P-ENSG00000206899.1	67.0538	117.988	129.517	176.77	232.53	450.457	168.496	80.41	141.803	241.294	434.026	24.5912
SSU:ADDF02225711.446.2304	66.9889	461.179	82.117	283.261	470.89	174.49	253.326	268.362	345.274	324.694	388.637	130.724
SSU:LBHZ02001651.60136.61366	66.8313	412.596	84.2701	383.576	589.907	183.929	339.758	413.905	270.222	315.895	572.607	167.208
SSU:LBLP01002045.7722.9494	66.6689	360.345	73.0984	294.329	497.844	152.877	239.854	268.215	264.196	268.654	414.785	83.1917
SSU:LIQK02020179.35384.37233	66.4142	342.295	70.7691	346.1	565.518	172.645	278.101	256.683	279.22	314.135	464.443	75.0256
tRNA-Lys-TTT-4-1	66.3089	96.0053	104.924	122.476	1193.33	133.388	225.294	38.0909	165.953	297.477	241.805	0
SSU:LCYE01012385.4098.5841	66.2001	299.72	67.3112	296.144	461.262	120.788	255.831	255.789	223.121	264.117	434.317	76.5715
tRNA-Ile-AAT-6-1	66.1947	55.9974	48.0713	67.6738	332.707	40.5115	36.1568	71.2611	47.1705	90.4693	40.2479	0
SSU:LYOV02001460.21757.23071	65.6908	361.696	65.4101	395.206	570.168	142.435	337.566	365.077	259.92	295.529	546.973	151.593
SSU:LCYE01022913.10303.12090	65.5004	279.137	94.9208	170.801	387.518	180.889	126.946	49.3812	93.8316	112.05	143.697	24.9317
tRF-1_[2]_tRNA-His-GTG-1-7	65	29	49	97	353	16	210	157.143	251	90	0	39
SSU:LJII01001003.1.1284	64.6323	314.828	73.6415	212.322	388.285	161.752	156.802	132.368	107.806	186.276	208.912	47.0698
RNU6-780P-ENSG00000212332.1	64.4703	36.3458	57.821	11.8198	17.4846	47.8611	0	0	15.3176	19.6672	27.4424	0
SNORA19-ENSG00000207468.1	64.4167	137.111	93.5	112.333	62	277.1	17	0	32	73	88.0043	16
tRNA-Arg-TCT-3-1	63.804	196.585	399.602	768.245	12012.9	2218.01	8343.6	84	101.417	332.542	247.183	45.5
tRNA-Arg-TCT-3-2	63.804	196.585	403.136	762.579	12091.5	2213.01	8359.6	84	101.417	332.542	197.183	45.5
tRNA-Glu-TTC-3-1	63.3097	348.172	92.7912	167.305	1253.42	369.276	440.933	46.5486	56.6837	102.442	40.2743	22.6868
SNORD117-ENSG00000201785.1	62.9178	101.619	42.3548	473.413	141.817	209.962	175.654	72.8472	118.5	190.37	196.452	11.8269
SNORD117-ENSG00000263358.1	62.9178	101.619	42.3548	473.413	141.817	209.962	175.654	72.8472	118.5	190.37	196.452	11.8269
SNORD117-ENSG00000263359.1	62.9178	101.619	42.3548	473.413	141.817	209.962	175.654	72.8472	118.5	190.37	196.452	11.8269
SNORD117-ENSG00000263625.1	62.9178	101.619	42.3548	473.413	141.817	209.962	175.654	72.8472	118.5	190.37	196.452	11.8269
SNORD117-ENSG00000265116.1	62.9178	101.619	42.3548	473.413	141.817	209.962	175.654	72.8472	118.5	190.37	196.452	11.8269
SNORD117-ENSG00000265849.1	62.9178	101.619	42.3548	473.413	141.817	209.962	175.654	72.8472	118.5	190.37	196.452	11.8269
SNORD117-ENSG00000266295.1	62.9178	101.619	42.3548	473.413	141.817	209.962	175.654	72.8472	118.5	190.37	196.452	11.8269
SNORD117-ENSG00000266419.1	62.9178	101.619	42.3548	473.413	141.817	209.962	175.654	72.8472	118.5	190.37	196.452	11.8269
SSU:LCYE01000663.11983.13219	62.9129	315.569	68.256	256.255	455.009	157.499	182.538	133.131	160.269	224.239	273.508	66.886
RNU1-89P-ENSG00000207322.1	62.4552	268.887	88.7321	102.009	234.965	836.126	76.5543	29.5553	56.569	132.061	104.817	16.0642
SSU:LCYE01001206.4928.6156	62.0333	366.18	76.0548	337.218	510.298	150.417	280.655	254.089	273.069	292.026	394.29	70.925
SSU:LCYE01011746.10570.11853	61.9474	316.545	67.3953	299.528	494.508	150.22	237.04	189.405	211.077	259.693	363.942	54.1007
tRNA-Thr-AGT-1-1	60.9404	107.093	90.4612	140.939	352.379	593.274	120.025	54.5	95.825	104.667	40.5	0
tRNA-Thr-AGT-1-2	60.9404	107.093	90.4612	140.939	352.379	593.274	120.025	54.5	95.825	104.667	40.5	0
tRNA-Thr-AGT-1-3	60.9404	107.093	90.4612	140.939	352.379	593.274	120.025	54.5	95.825	104.667	40.5	0
SNORD18B-ENSG00000202529.1	60.8333	254.273	69.4278	745.519	412.367	300.272	179.133	70.5	47	145.618	196	49
tRNA-Thr-TGT-2-1	60.7191	101.631	70.1111	164.043	681.919	249.288	194.919	105.227	101.277	106.701	70.3833	0
SSU:BC025983.1.1641	60.595	266.635	70.7934	218.257	399.765	170.65	146.459	73.5938	103.249	170.467	207.278	24.3731
SNORA16A-ENSG00000274582.1	60.3679	130.303	55.6683	495.893	70.9556	301.106	71.4095	50.8333	143.244	261.507	138.421	36.2
SNORA16A-ENSG00000280498.1	60.3679	130.303	55.6683	495.893	70.9556	301.106	71.4095	50.8333	143.244	261.507	138.421	36.2
RF00322-ENSG00000253051.1	60.25	151.825	48.4333	329.453	216.877	408.137	76.6333	30.5	38.75	56	42	25.5
SNORA20B-ENSG00000206947.1	59.3333	207.483	68.7588	140.333	157	1079.97	22	78	228.25	549.5	255.5	0
SSU:LCYE01006376.14917.16700	59.0954	272.892	63.2202	250.807	404.473	133.455	195.127	179.143	196.805	230.88	304.695	50.7575
RNU5E-6P-ENSG00000202444.1	58.8103	105.483	83.9322	62.0832	136.245	659.118	82.7197	146.322	11.3166	40.3654	416.414	0
tRNA-Leu-AAG-4-1	58.5032	138.788	64.8786	209.729	256.79	99.1285	101.196	34.7034	96.4191	108.862	116.3	16.1592
tRNA-Ser-GCT-2-1	57.8868	209.831	145.46	304.925	1245.91	223.723	627.219	48.875	63.229	225.085	113.25	47.5
tRNA-Lys-TTT-6-1	57.4956	79.9557	88.1923	104.304	1562.4	164.011	89.9425	97.1881	150.854	260.558	213.01	0
tRNA-Ser-TGA-4-1	57.4556	111.56	88.3084	134.149	3016.18	96.1208	220.675	40.6676	90.6399	98.9957	118.488	41.2436
SSU:LCYE01016271.11822.13208	57.3825	303.257	64.2598	312.177	455.678	143.614	259.013	258.548	265.332	289.779	424.835	73.5864
tRNA-Thr-AGT-5-1	57.1904	110.051	91.6279	140.273	347.904	579.12	119.692	54.5	95.825	104.667	40.5	0
RNU6-40P-ENSG00000206981.1	56.967	101.487	108.213	102.075	116.528	288.221	108.414	51.72	139.701	224.564	307.258	14.2191
tRNA-Met-CAT-2-1	56.9012	61.6356	12.9289	25.4596	665.466	39.2252	66.8499	14.9659	16.4811	21.259	55.9472	0
SSU:LRIL01002637.8528.10125	56.7136	305.096	65.4345	291.191	434.28	130.297	240.555	263.165	277.953	265.325	389.862	76.5989
tRNA-Ser-CGA-2-1	56.4855	156.773	287.442	145.28	1379.27	121.19	325.986	54.3333	60.4698	152.623	48.3354	10.1667
SSU:LYOV02002984.92958.94795	56.4233	309.642	63.2635	339.719	504.727	143.863	299.285	357.194	237.431	269.545	506.606	149.071
tRNA-Phe-GAA-3-1	55.9148	120.215	68.2868	136.055	762.66	171.673	64.9324	15.2028	75.1444	54.7354	97.4152	11.1111
SNORD1C-ENSG00000274091.1	55.7857	83.0714	48.2679	410.281	109.288	277.178	60.4167	35.0625	35.5	141	65.5	13
RNU4-82P-ENSG00000199313.1	55.375	309.061	137.491	106.546	86.8681	482.193	56.7048	45.0833	58.68	149.661	139.135	12.75
SNORA6-ENSG00000206760.1	55.3333	148.2	50.5	231	131	231.333	95	54	53	80	50	12
tRNA-Ile-AAT-8-1	55.2646	142.421	96.5013	148.233	506.852	399.1	110.114	29.7333	47.6273	77.6385	40.0056	0
RNU6-23P-ENSG00000200153.1	55.1384	28.9045	53.493	19.8572	25.6283	64.193	0	0	15.0116	26.7586	32.4071	0
RNU6ATAC-ENSG00000221676.1	54.3666	50.8402	90.4695	204.71	108.963	572.133	189.515	19.625	71.1833	68.2722	305.065	0
SSU:LCYE01016977.23.1788	54.2944	254.07	59.1726	185.231	301.804	127.14	138.717	125.37	127.28	155.777	195.669	34.7044
SNORA23-ENSG00000201998.1	53.6667	186.667	45.1436	153	177.5	623.333	42	0	155	83	43	51
SNORA2A-ENSG00000206612.1	53.3333	90.8922	80.6111	107	75.6667	168.833	84	27.5	29	198	391.053	0
tRNA-Met-CAT-4-1	52.9012	55.3023	12.9289	25.4596	671.757	34.8919	64.8499	14.9659	16.4811	21.259	55.9472	0
tRNA-Met-CAT-4-2	52.9012	55.3023	12.9289	25.4596	671.757	34.8919	64.8499	14.9659	16.4811	21.259	55.9472	0
tRNA-Met-CAT-4-3	52.9012	55.3023	12.9289	25.4596	671.757	34.8919	64.8499	14.9659	16.4811	21.259	55.9472	0
SSU:LYOV02002390.94952.96806	52.6771	263.204	61.1479	259.427	433.16	146.888	197.33	193.189	190.967	213.409	295.409	56.126
tRNA-leader_tRNA-Lys-CTT-10-1	52.6667	156.734	63.9686	177.404	294.632	91.4181	142.371	65.4417	116.581	193.776	178.627	13.8972
tRF-1_[8]_tRNA-Asn-GTT-2-2	52.6012	18.6	10.125	132.461	448.647	45.8333	58.8929	0	127.461	44.2727	136.153	0
tRNA-Cys-GCA-17-1	52.5565	85.6155	81.1749	102.292	203.9	46.5732	99.4034	23.8504	110.242	104.83	389.262	0
RF00003-ENSG00000274210.1	51.8754	248.26	65.5627	105.956	123.596	216.209	70.3242	17.2653	47.4631	126.619	130.047	13.0102
tRNA-Tyr-GTA-3-1	51.8686	77.239	90.4576	105.688	348.774	76.9335	143.13	85.6667	67.6184	66.0278	77.2357	0
RF00493-ENSG00000201882.1	51.75	44.2	20.0333	176.833	110.95	79.5	85.5	55.25	55.5	174.338	80.5	0
SNORD11-ENSG00000238317.2	51.5714	126.333	38.8333	382.789	390.171	318.175	96.2308	0	114	148	120.071	0
RNU6-1096P-ENSG00000252898.1	51.44	29.5725	41.0057	19.3003	10.6569	58.0983	0	32.3943	18.6809	0	19.7693	0
RNU6-33P-ENSG00000207524.1	51.3909	107.175	115.047	175.741	227.327	429.068	155.149	77.787	140.538	237.553	431.071	23.5912
tRNA-Phe-GAA-4-1	51.3088	106.697	115.952	90.7396	398.894	78.375	40.5574	25.0917	59.1889	68.3187	93.9417	0
tRNA-Ile-TAT-2-1	51.0971	124.434	110.433	64.8853	166.583	437.09	36.8601	16	52.8818	55.5682	0	0
tRNA-Asn-GTT-5-1	51.0414	165.859	69.6977	117.858	277.054	505.227	83.343	0	70.2456	106.177	79.5385	0
SNORD25-ENSG00000275043.1	51.0345	72.6603	45.8128	540.805	251.821	67.3676	124.177	25.8929	87.4643	166.344	231.179	22.2857
SNORA77-ENSG00000221643.1	51	82.5	15	22.5	22.3333	101.928	17.5	0	21	0	55	0
tRNA-Met-CAT-5-1	50.8179	49.2189	11.7623	24.4001	295.573	24.2252	52.4333	14.9659	16.4811	16.7256	49.9472	0
tRNA-Gln-CTG-6-1	50.7925	180.528	81.6494	127.025	480.393	80.5208	103.138	74.9874	155.022	230.723	124.749	23.6191
SNORD116-2-ENSG00000207001.1	50.6658	39.9756	0	66.7492	0	92.4162	85.3735	25.9171	30.8638	49.8767	14.8924	0
SNORA2B-ENSG00000207313.1	50.5	84.041	83.9917	157.5	105	162	104.833	44	58.5	96	159.5	0
tRNA-Cys-GCA-21-1	50.2409	69.1454	55.315	89.4856	117.967	18.512	106.943	19.4932	101.142	78.7878	346.21	0
tRF-1_[3]_tRNA-Ser-AGA-2-2	49.625	26.5	62.0193	141.98	240.765	37.35	50.7935	79	43.7304	109.377	127.271	0
RNU5D-1-ENSG00000200169.1	49.5071	116.558	69.7038	96.571	653.39	6453.34	713.455	117.993	79.161	112.675	252.018	0
tRNA-Ile-AAT-3-1	48.2537	52.5119	20.1691	59.0385	285.839	26.9337	32.0274	29.5	48.6525	53.3082	14.9534	0
RNU6ATAC2P-ENSG00000210678.1	48.0333	46.8402	81.1362	184.71	104.63	535.599	186.515	18.625	71.1833	68.2722	303.065	0
SSU:KY429741.43.1894	48.0036	275.32	58.5561	250.961	444.185	99.9793	246.739	247.477	204.208	223.803	409.246	72.7606
tRF-1_tRNA-Thr-TGT-2-1	47.7857	0	41.6429	88.5	1098.44	0	102	87	33.5	127.5	297.75	44
tRNA-Cys-GCA-23-1	47.4203	68.6243	54.9968	87.4456	112.987	15.8008	55.0596	19.4932	94.0948	78.1212	343.13	0
[truncated: 1,422 more rows]
